# Supplementary material for: Characterization and Function Analysis of miRNA Editing during Fat Deposition in Chinese Indigenous Ningxiang Pigs
Source: Vet Sci. 2024 Apr 22;11(4):183. doi: 10.3390/vetsci11040183 (PMC11054885; doi:10.3390/vetsci11040183)
Supplement: Supplementary file 1 [file vetsci-11-00183-s001.zip › Table S2.xlsx]

## Sheet: ssc-miR-23a
Table S2: The list of target genes for the nine A-to-G miRNA editing sites by WT and ET miRNAs.
Only WT ssc-miR-23a Targets	Only ET ssc-miR-23a Targets	WT ssc-miR-23a Targets AND ET ssc-miR-23a Targets
ENSSSCG00000000018	ENSSSCG00000000120	ENSSSCG00000000907
ENSSSCG00000000019	ENSSSCG00000001024	ENSSSCG00000000941
ENSSSCG00000000022	ENSSSCG00000001033	ENSSSCG00000003477
ENSSSCG00000000040	ENSSSCG00000001372	ENSSSCG00000003730
ENSSSCG00000000076	ENSSSCG00000001400	ENSSSCG00000004382
ENSSSCG00000000078	ENSSSCG00000002350	ENSSSCG00000004628
ENSSSCG00000000146	ENSSSCG00000002383	ENSSSCG00000005024
ENSSSCG00000000273	ENSSSCG00000002509	ENSSSCG00000005529
ENSSSCG00000000382	ENSSSCG00000002697	ENSSSCG00000005967
ENSSSCG00000000456	ENSSSCG00000002904	ENSSSCG00000006049
ENSSSCG00000000457	ENSSSCG00000003428	ENSSSCG00000006099
ENSSSCG00000000487	ENSSSCG00000003543	ENSSSCG00000006853
ENSSSCG00000000500	ENSSSCG00000003941	ENSSSCG00000007072
ENSSSCG00000000502	ENSSSCG00000003943	ENSSSCG00000007094
ENSSSCG00000000512	ENSSSCG00000003954	ENSSSCG00000007858
ENSSSCG00000000516	ENSSSCG00000004010	ENSSSCG00000008201
ENSSSCG00000000517	ENSSSCG00000004049	ENSSSCG00000008289
ENSSSCG00000000519	ENSSSCG00000004078	ENSSSCG00000009061
ENSSSCG00000000528	ENSSSCG00000004165	ENSSSCG00000009893
ENSSSCG00000000530	ENSSSCG00000004209	ENSSSCG00000010174
ENSSSCG00000000531	ENSSSCG00000004250	ENSSSCG00000010239
ENSSSCG00000000534	ENSSSCG00000004612	ENSSSCG00000010448
ENSSSCG00000000536	ENSSSCG00000004675	ENSSSCG00000010473
ENSSSCG00000000541	ENSSSCG00000004963	ENSSSCG00000010485
ENSSSCG00000000545	ENSSSCG00000005367	ENSSSCG00000010589
ENSSSCG00000000549	ENSSSCG00000005375	ENSSSCG00000011822
ENSSSCG00000000555	ENSSSCG00000005398	ENSSSCG00000012037
ENSSSCG00000000559	ENSSSCG00000005460	ENSSSCG00000013330
ENSSSCG00000000579	ENSSSCG00000005660	ENSSSCG00000015545
ENSSSCG00000000580	ENSSSCG00000005969	ENSSSCG00000015743
ENSSSCG00000000587	ENSSSCG00000005994	ENSSSCG00000015857
ENSSSCG00000000588	ENSSSCG00000006018	ENSSSCG00000015963
ENSSSCG00000000599	ENSSSCG00000006183	ENSSSCG00000016057
ENSSSCG00000000607	ENSSSCG00000006506	ENSSSCG00000016074
ENSSSCG00000000619	ENSSSCG00000006694	ENSSSCG00000016545
ENSSSCG00000000704	ENSSSCG00000007360	ENSSSCG00000016554
ENSSSCG00000000721	ENSSSCG00000007577	ENSSSCG00000016698
ENSSSCG00000000737	ENSSSCG00000007753	ENSSSCG00000016816
ENSSSCG00000000751	ENSSSCG00000007768	ENSSSCG00000016974
ENSSSCG00000000778	ENSSSCG00000007975	ENSSSCG00000017072
ENSSSCG00000000783	ENSSSCG00000008262	ENSSSCG00000021871
ENSSSCG00000000789	ENSSSCG00000008352	ENSSSCG00000024618
ENSSSCG00000000791	ENSSSCG00000008392	ENSSSCG00000024876
ENSSSCG00000000793	ENSSSCG00000008412	ENSSSCG00000025049
ENSSSCG00000000804	ENSSSCG00000008494	ENSSSCG00000025134
ENSSSCG00000000808	ENSSSCG00000008535	ENSSSCG00000025901
ENSSSCG00000000840	ENSSSCG00000008574	ENSSSCG00000026082
ENSSSCG00000000846	ENSSSCG00000008577	ENSSSCG00000027410
ENSSSCG00000000849	ENSSSCG00000008785	ENSSSCG00000027701
ENSSSCG00000000853	ENSSSCG00000008787	ENSSSCG00000028284
ENSSSCG00000000871	ENSSSCG00000008841	ENSSSCG00000029163
ENSSSCG00000000873	ENSSSCG00000008845	ENSSSCG00000029331
ENSSSCG00000000874	ENSSSCG00000008940	ENSSSCG00000029602
ENSSSCG00000000884	ENSSSCG00000009151	ENSSSCG00000032601
ENSSSCG00000000887	ENSSSCG00000009500	ENSSSCG00000033912
ENSSSCG00000000906	ENSSSCG00000009856	ENSSSCG00000034444
ENSSSCG00000000908	ENSSSCG00000009925	ENSSSCG00000035069
ENSSSCG00000000939	ENSSSCG00000010025	ENSSSCG00000035941
ENSSSCG00000000940	ENSSSCG00000010274	ENSSSCG00000036403
ENSSSCG00000000950	ENSSSCG00000010280	ENSSSCG00000036411
ENSSSCG00000000958	ENSSSCG00000010536	ENSSSCG00000036488
ENSSSCG00000001008	ENSSSCG00000010639	ENSSSCG00000038505
ENSSSCG00000001022	ENSSSCG00000011129	ENSSSCG00000039397
ENSSSCG00000001061	ENSSSCG00000011527	ENSSSCG00000040419
ENSSSCG00000001065	ENSSSCG00000011684	ENSSSCG00000040728
ENSSSCG00000001085	ENSSSCG00000011723	ENSSSCG00000040998
ENSSSCG00000001090	ENSSSCG00000012055	ENSSSCG00000041425
ENSSSCG00000001091	ENSSSCG00000012264	ENSSSCG00000043321
ENSSSCG00000001201	ENSSSCG00000012271	ENSSSCG00000044367
ENSSSCG00000001205	ENSSSCG00000012315	ENSSSCG00000049087
ENSSSCG00000001207	ENSSSCG00000012328	ENSSSCG00000061158
ENSSSCG00000001209	ENSSSCG00000012549	ENSSSCG00000062277
ENSSSCG00000001388	ENSSSCG00000012792
ENSSSCG00000001473	ENSSSCG00000012813
ENSSSCG00000001481	ENSSSCG00000012845
ENSSSCG00000001484	ENSSSCG00000013124
ENSSSCG00000001556	ENSSSCG00000013294
ENSSSCG00000001563	ENSSSCG00000013327
ENSSSCG00000001564	ENSSSCG00000013361
ENSSSCG00000001578	ENSSSCG00000014084
ENSSSCG00000001620	ENSSSCG00000014100
ENSSSCG00000001639	ENSSSCG00000014136
ENSSSCG00000001656	ENSSSCG00000014283
ENSSSCG00000001708	ENSSSCG00000014339
ENSSSCG00000001710	ENSSSCG00000014575
ENSSSCG00000001720	ENSSSCG00000015232
ENSSSCG00000001724	ENSSSCG00000015242
ENSSSCG00000001760	ENSSSCG00000015413
ENSSSCG00000001762	ENSSSCG00000015513
ENSSSCG00000001804	ENSSSCG00000015721
ENSSSCG00000001805	ENSSSCG00000015962
ENSSSCG00000001814	ENSSSCG00000016043
ENSSSCG00000001838	ENSSSCG00000016070
ENSSSCG00000001880	ENSSSCG00000016101
ENSSSCG00000001904	ENSSSCG00000016113
ENSSSCG00000001905	ENSSSCG00000016453
ENSSSCG00000001913	ENSSSCG00000016566
ENSSSCG00000001918	ENSSSCG00000016695
ENSSSCG00000001942	ENSSSCG00000016848
ENSSSCG00000001959	ENSSSCG00000017168
ENSSSCG00000001970	ENSSSCG00000017202
ENSSSCG00000001972	ENSSSCG00000017206
ENSSSCG00000001977	ENSSSCG00000017226
ENSSSCG00000002008	ENSSSCG00000017277
ENSSSCG00000002028	ENSSSCG00000017583
ENSSSCG00000002042	ENSSSCG00000017607
ENSSSCG00000002145	ENSSSCG00000017670
ENSSSCG00000002262	ENSSSCG00000017735
ENSSSCG00000002285	ENSSSCG00000017770
ENSSSCG00000002287	ENSSSCG00000017788
ENSSSCG00000002295	ENSSSCG00000020801
ENSSSCG00000002309	ENSSSCG00000021354
ENSSSCG00000002313	ENSSSCG00000021383
ENSSSCG00000002315	ENSSSCG00000021944
ENSSSCG00000002340	ENSSSCG00000022070
ENSSSCG00000002341	ENSSSCG00000023057
ENSSSCG00000002355	ENSSSCG00000023426
ENSSSCG00000002370	ENSSSCG00000023788
ENSSSCG00000002387	ENSSSCG00000023818
ENSSSCG00000002390	ENSSSCG00000023993
ENSSSCG00000002397	ENSSSCG00000024166
ENSSSCG00000002404	ENSSSCG00000024233
ENSSSCG00000002414	ENSSSCG00000024674
ENSSSCG00000002425	ENSSSCG00000025071
ENSSSCG00000002430	ENSSSCG00000025483
ENSSSCG00000002436	ENSSSCG00000025652
ENSSSCG00000002442	ENSSSCG00000025830
ENSSSCG00000002446	ENSSSCG00000026269
ENSSSCG00000002457	ENSSSCG00000026512
ENSSSCG00000002461	ENSSSCG00000026710
ENSSSCG00000002474	ENSSSCG00000026793
ENSSSCG00000002495	ENSSSCG00000027302
ENSSSCG00000002508	ENSSSCG00000028092
ENSSSCG00000002525	ENSSSCG00000028896
ENSSSCG00000002526	ENSSSCG00000028908
ENSSSCG00000002528	ENSSSCG00000028976
ENSSSCG00000002547	ENSSSCG00000029313
ENSSSCG00000002628	ENSSSCG00000031170
ENSSSCG00000002629	ENSSSCG00000031361
ENSSSCG00000002632	ENSSSCG00000031598
ENSSSCG00000002640	ENSSSCG00000031819
ENSSSCG00000002681	ENSSSCG00000032043
ENSSSCG00000002688	ENSSSCG00000032408
ENSSSCG00000002703	ENSSSCG00000032444
ENSSSCG00000002706	ENSSSCG00000033175
ENSSSCG00000002740	ENSSSCG00000033213
ENSSSCG00000002781	ENSSSCG00000033602
ENSSSCG00000002799	ENSSSCG00000034972
ENSSSCG00000002804	ENSSSCG00000035153
ENSSSCG00000002827	ENSSSCG00000035421
ENSSSCG00000002835	ENSSSCG00000035489
ENSSSCG00000002838	ENSSSCG00000035741
ENSSSCG00000002841	ENSSSCG00000036454
ENSSSCG00000002844	ENSSSCG00000037195
ENSSSCG00000002847	ENSSSCG00000037451
ENSSSCG00000002866	ENSSSCG00000037670
ENSSSCG00000002937	ENSSSCG00000038253
ENSSSCG00000002938	ENSSSCG00000038562
ENSSSCG00000002988	ENSSSCG00000038971
ENSSSCG00000002995	ENSSSCG00000039103
ENSSSCG00000003047	ENSSSCG00000039157
ENSSSCG00000003072	ENSSSCG00000039233
ENSSSCG00000003145	ENSSSCG00000039494
ENSSSCG00000003204	ENSSSCG00000039655
ENSSSCG00000003227	ENSSSCG00000039875
ENSSSCG00000003253	ENSSSCG00000040073
ENSSSCG00000003268	ENSSSCG00000040181
ENSSSCG00000003271	ENSSSCG00000040681
ENSSSCG00000003351	ENSSSCG00000042127
ENSSSCG00000003400	ENSSSCG00000042278
ENSSSCG00000003434	ENSSSCG00000044138
ENSSSCG00000003527	ENSSSCG00000044774
ENSSSCG00000003549	ENSSSCG00000045734
ENSSSCG00000003577	ENSSSCG00000046102
ENSSSCG00000003580	ENSSSCG00000046319
ENSSSCG00000003592	ENSSSCG00000046596
ENSSSCG00000003596	ENSSSCG00000046948
ENSSSCG00000003600	ENSSSCG00000048443
ENSSSCG00000003630	ENSSSCG00000052472
ENSSSCG00000003654	ENSSSCG00000054939
ENSSSCG00000003673	ENSSSCG00000055182
ENSSSCG00000003687	ENSSSCG00000056307
ENSSSCG00000003701	ENSSSCG00000059025
ENSSSCG00000003708	ENSSSCG00000061074
ENSSSCG00000003710	ENSSSCG00000062528
ENSSSCG00000003715	ENSSSCG00000062673
ENSSSCG00000003717	ENSSSCG00000062696
ENSSSCG00000003741
ENSSSCG00000003743
ENSSSCG00000003749
ENSSSCG00000003755
ENSSSCG00000003773
ENSSSCG00000003775
ENSSSCG00000003777
ENSSSCG00000003798
ENSSSCG00000003805
ENSSSCG00000003807
ENSSSCG00000003809
ENSSSCG00000003820
ENSSSCG00000003828
ENSSSCG00000003839
ENSSSCG00000003849
ENSSSCG00000003851
ENSSSCG00000003861
ENSSSCG00000003872
ENSSSCG00000003897
ENSSSCG00000003900
ENSSSCG00000003909
ENSSSCG00000003965
ENSSSCG00000004040
ENSSSCG00000004077
ENSSSCG00000004090
ENSSSCG00000004105
ENSSSCG00000004123
ENSSSCG00000004127
ENSSSCG00000004132
ENSSSCG00000004140
ENSSSCG00000004148
ENSSSCG00000004154
ENSSSCG00000004156
ENSSSCG00000004170
ENSSSCG00000004187
ENSSSCG00000004190
ENSSSCG00000004193
ENSSSCG00000004205
ENSSSCG00000004216
ENSSSCG00000004217
ENSSSCG00000004233
ENSSSCG00000004234
ENSSSCG00000004236
ENSSSCG00000004247
ENSSSCG00000004254
ENSSSCG00000004255
ENSSSCG00000004262
ENSSSCG00000004289
ENSSSCG00000004294
ENSSSCG00000004339
ENSSSCG00000004340
ENSSSCG00000004342
ENSSSCG00000004351
ENSSSCG00000004353
ENSSSCG00000004369
ENSSSCG00000004370
ENSSSCG00000004394
ENSSSCG00000004419
ENSSSCG00000004422
ENSSSCG00000004432
ENSSSCG00000004453
ENSSSCG00000004456
ENSSSCG00000004478
ENSSSCG00000004479
ENSSSCG00000004490
ENSSSCG00000004492
ENSSSCG00000004500
ENSSSCG00000004505
ENSSSCG00000004508
ENSSSCG00000004545
ENSSSCG00000004549
ENSSSCG00000004558
ENSSSCG00000004576
ENSSSCG00000004582
ENSSSCG00000004595
ENSSSCG00000004600
ENSSSCG00000004603
ENSSSCG00000004621
ENSSSCG00000004634
ENSSSCG00000004639
ENSSSCG00000004643
ENSSSCG00000004644
ENSSSCG00000004651
ENSSSCG00000004659
ENSSSCG00000004662
ENSSSCG00000004663
ENSSSCG00000004666
ENSSSCG00000004668
ENSSSCG00000004671
ENSSSCG00000004673
ENSSSCG00000004678
ENSSSCG00000004694
ENSSSCG00000004710
ENSSSCG00000004718
ENSSSCG00000004730
ENSSSCG00000004747
ENSSSCG00000004766
ENSSSCG00000004787
ENSSSCG00000004807
ENSSSCG00000004821
ENSSSCG00000004825
ENSSSCG00000004857
ENSSSCG00000004875
ENSSSCG00000004884
ENSSSCG00000004897
ENSSSCG00000004898
ENSSSCG00000004899
ENSSSCG00000004901
ENSSSCG00000004903
ENSSSCG00000004907
ENSSSCG00000004919
ENSSSCG00000004937
ENSSSCG00000004951
ENSSSCG00000004955
ENSSSCG00000004958
ENSSSCG00000004961
ENSSSCG00000004973
ENSSSCG00000004976
ENSSSCG00000004983
ENSSSCG00000004989
ENSSSCG00000004990
ENSSSCG00000004996
ENSSSCG00000005012
ENSSSCG00000005016
ENSSSCG00000005025
ENSSSCG00000005037
ENSSSCG00000005040
ENSSSCG00000005041
ENSSSCG00000005047
ENSSSCG00000005054
ENSSSCG00000005060
ENSSSCG00000005082
ENSSSCG00000005085
ENSSSCG00000005087
ENSSSCG00000005089
ENSSSCG00000005090
ENSSSCG00000005109
ENSSSCG00000005131
ENSSSCG00000005135
ENSSSCG00000005173
ENSSSCG00000005178
ENSSSCG00000005182
ENSSSCG00000005184
ENSSSCG00000005204
ENSSSCG00000005207
ENSSSCG00000005208
ENSSSCG00000005214
ENSSSCG00000005222
ENSSSCG00000005224
ENSSSCG00000005229
ENSSSCG00000005233
ENSSSCG00000005240
ENSSSCG00000005250
ENSSSCG00000005255
ENSSSCG00000005257
ENSSSCG00000005277
ENSSSCG00000005300
ENSSSCG00000005343
ENSSSCG00000005347
ENSSSCG00000005366
ENSSSCG00000005385
ENSSSCG00000005386
ENSSSCG00000005403
ENSSSCG00000005423
ENSSSCG00000005436
ENSSSCG00000005444
ENSSSCG00000005465
ENSSSCG00000005466
ENSSSCG00000005467
ENSSSCG00000005475
ENSSSCG00000005480
ENSSSCG00000005503
ENSSSCG00000005506
ENSSSCG00000005508
ENSSSCG00000005530
ENSSSCG00000005532
ENSSSCG00000005575
ENSSSCG00000005576
ENSSSCG00000005582
ENSSSCG00000005587
ENSSSCG00000005589
ENSSSCG00000005598
ENSSSCG00000005600
ENSSSCG00000005611
ENSSSCG00000005619
ENSSSCG00000005720
ENSSSCG00000005729
ENSSSCG00000005771
ENSSSCG00000005880
ENSSSCG00000005890
ENSSSCG00000005935
ENSSSCG00000005951
ENSSSCG00000005955
ENSSSCG00000005975
ENSSSCG00000005981
ENSSSCG00000005992
ENSSSCG00000005995
ENSSSCG00000005996
ENSSSCG00000006032
ENSSSCG00000006060
ENSSSCG00000006071
ENSSSCG00000006079
ENSSSCG00000006087
ENSSSCG00000006107
ENSSSCG00000006108
ENSSSCG00000006132
ENSSSCG00000006136
ENSSSCG00000006140
ENSSSCG00000006149
ENSSSCG00000006163
ENSSSCG00000006179
ENSSSCG00000006194
ENSSSCG00000006199
ENSSSCG00000006204
ENSSSCG00000006218
ENSSSCG00000006220
ENSSSCG00000006230
ENSSSCG00000006233
ENSSSCG00000006235
ENSSSCG00000006236
ENSSSCG00000006239
ENSSSCG00000006247
ENSSSCG00000006260
ENSSSCG00000006281
ENSSSCG00000006286
ENSSSCG00000006294
ENSSSCG00000006306
ENSSSCG00000006309
ENSSSCG00000006318
ENSSSCG00000006340
ENSSSCG00000006342
ENSSSCG00000006352
ENSSSCG00000006378
ENSSSCG00000006379
ENSSSCG00000006392
ENSSSCG00000006456
ENSSSCG00000006457
ENSSSCG00000006463
ENSSSCG00000006494
ENSSSCG00000006508
ENSSSCG00000006511
ENSSSCG00000006556
ENSSSCG00000006587
ENSSSCG00000006643
ENSSSCG00000006648
ENSSSCG00000006691
ENSSSCG00000006701
ENSSSCG00000006702
ENSSSCG00000006727
ENSSSCG00000006737
ENSSSCG00000006751
ENSSSCG00000006754
ENSSSCG00000006758
ENSSSCG00000006767
ENSSSCG00000006771
ENSSSCG00000006780
ENSSSCG00000006781
ENSSSCG00000006809
ENSSSCG00000006829
ENSSSCG00000006840
ENSSSCG00000006848
ENSSSCG00000006860
ENSSSCG00000006870
ENSSSCG00000006873
ENSSSCG00000006875
ENSSSCG00000006885
ENSSSCG00000006892
ENSSSCG00000006894
ENSSSCG00000006911
ENSSSCG00000006930
ENSSSCG00000006959
ENSSSCG00000006987
ENSSSCG00000006997
ENSSSCG00000007007
ENSSSCG00000007034
ENSSSCG00000007043
ENSSSCG00000007058
ENSSSCG00000007074
ENSSSCG00000007092
ENSSSCG00000007146
ENSSSCG00000007179
ENSSSCG00000007181
ENSSSCG00000007236
ENSSSCG00000007248
ENSSSCG00000007252
ENSSSCG00000007284
ENSSSCG00000007314
ENSSSCG00000007331
ENSSSCG00000007355
ENSSSCG00000007371
ENSSSCG00000007373
ENSSSCG00000007395
ENSSSCG00000007448
ENSSSCG00000007451
ENSSSCG00000007454
ENSSSCG00000007465
ENSSSCG00000007472
ENSSSCG00000007475
ENSSSCG00000007513
ENSSSCG00000007526
ENSSSCG00000007565
ENSSSCG00000007576
ENSSSCG00000007592
ENSSSCG00000007606
ENSSSCG00000007609
ENSSSCG00000007617
ENSSSCG00000007692
ENSSSCG00000007705
ENSSSCG00000007721
ENSSSCG00000007735
ENSSSCG00000007788
ENSSSCG00000007791
ENSSSCG00000007808
ENSSSCG00000007839
ENSSSCG00000007847
ENSSSCG00000007850
ENSSSCG00000007857
ENSSSCG00000007864
ENSSSCG00000007868
ENSSSCG00000007931
ENSSSCG00000007932
ENSSSCG00000007956
ENSSSCG00000008003
ENSSSCG00000008096
ENSSSCG00000008097
ENSSSCG00000008103
ENSSSCG00000008122
ENSSSCG00000008130
ENSSSCG00000008138
ENSSSCG00000008150
ENSSSCG00000008164
ENSSSCG00000008168
ENSSSCG00000008175
ENSSSCG00000008186
ENSSSCG00000008217
ENSSSCG00000008238
ENSSSCG00000008292
ENSSSCG00000008304
ENSSSCG00000008307
ENSSSCG00000008358
ENSSSCG00000008360
ENSSSCG00000008377
ENSSSCG00000008389
ENSSSCG00000008396
ENSSSCG00000008398
ENSSSCG00000008400
ENSSSCG00000008410
ENSSSCG00000008413
ENSSSCG00000008414
ENSSSCG00000008443
ENSSSCG00000008445
ENSSSCG00000008452
ENSSSCG00000008468
ENSSSCG00000008484
ENSSSCG00000008488
ENSSSCG00000008496
ENSSSCG00000008503
ENSSSCG00000008504
ENSSSCG00000008508
ENSSSCG00000008515
ENSSSCG00000008540
ENSSSCG00000008563
ENSSSCG00000008581
ENSSSCG00000008585
ENSSSCG00000008590
ENSSSCG00000008600
ENSSSCG00000008604
ENSSSCG00000008613
ENSSSCG00000008615
ENSSSCG00000008624
ENSSSCG00000008629
ENSSSCG00000008633
ENSSSCG00000008648
ENSSSCG00000008742
ENSSSCG00000008756
ENSSSCG00000008770
ENSSSCG00000008792
ENSSSCG00000008796
ENSSSCG00000008803
ENSSSCG00000008809
ENSSSCG00000008816
ENSSSCG00000008831
ENSSSCG00000008834
ENSSSCG00000008857
ENSSSCG00000008866
ENSSSCG00000008873
ENSSSCG00000008874
ENSSSCG00000008901
ENSSSCG00000008913
ENSSSCG00000008924
ENSSSCG00000008937
ENSSSCG00000008943
ENSSSCG00000008947
ENSSSCG00000008948
ENSSSCG00000008961
ENSSSCG00000008969
ENSSSCG00000008980
ENSSSCG00000008989
ENSSSCG00000008990
ENSSSCG00000008995
ENSSSCG00000009007
ENSSSCG00000009018
ENSSSCG00000009045
ENSSSCG00000009047
ENSSSCG00000009048
ENSSSCG00000009053
ENSSSCG00000009055
ENSSSCG00000009083
ENSSSCG00000009114
ENSSSCG00000009129
ENSSSCG00000009182
ENSSSCG00000009184
ENSSSCG00000009186
ENSSSCG00000009192
ENSSSCG00000009211
ENSSSCG00000009237
ENSSSCG00000009243
ENSSSCG00000009301
ENSSSCG00000009322
ENSSSCG00000009361
ENSSSCG00000009379
ENSSSCG00000009381
ENSSSCG00000009384
ENSSSCG00000009388
ENSSSCG00000009389
ENSSSCG00000009405
ENSSSCG00000009408
ENSSSCG00000009414
ENSSSCG00000009446
ENSSSCG00000009457
ENSSSCG00000009477
ENSSSCG00000009479
ENSSSCG00000009480
ENSSSCG00000009482
ENSSSCG00000009509
ENSSSCG00000009513
ENSSSCG00000009521
ENSSSCG00000009532
ENSSSCG00000009541
ENSSSCG00000009555
ENSSSCG00000009591
ENSSSCG00000009593
ENSSSCG00000009610
ENSSSCG00000009613
ENSSSCG00000009627
ENSSSCG00000009633
ENSSSCG00000009646
ENSSSCG00000009649
ENSSSCG00000009655
ENSSSCG00000009664
ENSSSCG00000009673
ENSSSCG00000009676
ENSSSCG00000009680
ENSSSCG00000009681
ENSSSCG00000009702
ENSSSCG00000009705
ENSSSCG00000009713
ENSSSCG00000009745
ENSSSCG00000009746
ENSSSCG00000009747
ENSSSCG00000009754
ENSSSCG00000009759
ENSSSCG00000009776
ENSSSCG00000009777
ENSSSCG00000009794
ENSSSCG00000009808
ENSSSCG00000009818
ENSSSCG00000009823
ENSSSCG00000009827
ENSSSCG00000009833
ENSSSCG00000009849
ENSSSCG00000009867
ENSSSCG00000009872
ENSSSCG00000009881
ENSSSCG00000009887
ENSSSCG00000009906
ENSSSCG00000009914
ENSSSCG00000009916
ENSSSCG00000009926
ENSSSCG00000009927
ENSSSCG00000009971
ENSSSCG00000009988
ENSSSCG00000010002
ENSSSCG00000010029
ENSSSCG00000010032
ENSSSCG00000010035
ENSSSCG00000010060
ENSSSCG00000010094
ENSSSCG00000010134
ENSSSCG00000010143
ENSSSCG00000010146
ENSSSCG00000010171
ENSSSCG00000010189
ENSSSCG00000010200
ENSSSCG00000010209
ENSSSCG00000010211
ENSSSCG00000010214
ENSSSCG00000010224
ENSSSCG00000010226
ENSSSCG00000010243
ENSSSCG00000010246
ENSSSCG00000010271
ENSSSCG00000010292
ENSSSCG00000010301
ENSSSCG00000010315
ENSSSCG00000010319
ENSSSCG00000010325
ENSSSCG00000010327
ENSSSCG00000010330
ENSSSCG00000010345
ENSSSCG00000010351
ENSSSCG00000010379
ENSSSCG00000010430
ENSSSCG00000010431
ENSSSCG00000010432
ENSSSCG00000010454
ENSSSCG00000010455
ENSSSCG00000010461
ENSSSCG00000010464
ENSSSCG00000010467
ENSSSCG00000010508
ENSSSCG00000010509
ENSSSCG00000010513
ENSSSCG00000010523
ENSSSCG00000010541
ENSSSCG00000010546
ENSSSCG00000010555
ENSSSCG00000010564
ENSSSCG00000010577
ENSSSCG00000010593
ENSSSCG00000010600
ENSSSCG00000010608
ENSSSCG00000010621
ENSSSCG00000010628
ENSSSCG00000010631
ENSSSCG00000010645
ENSSSCG00000010649
ENSSSCG00000010654
ENSSSCG00000010672
ENSSSCG00000010685
ENSSSCG00000010688
ENSSSCG00000010690
ENSSSCG00000010723
ENSSSCG00000010738
ENSSSCG00000010757
ENSSSCG00000010772
ENSSSCG00000010817
ENSSSCG00000010825
ENSSSCG00000010855
ENSSSCG00000010863
ENSSSCG00000010877
ENSSSCG00000010900
ENSSSCG00000010904
ENSSSCG00000010908
ENSSSCG00000010929
ENSSSCG00000010954
ENSSSCG00000010966
ENSSSCG00000010987
ENSSSCG00000010992
ENSSSCG00000011001
ENSSSCG00000011010
ENSSSCG00000011014
ENSSSCG00000011020
ENSSSCG00000011026
ENSSSCG00000011038
ENSSSCG00000011080
ENSSSCG00000011090
ENSSSCG00000011101
ENSSSCG00000011117
ENSSSCG00000011121
ENSSSCG00000011147
ENSSSCG00000011162
ENSSSCG00000011167
ENSSSCG00000011171
ENSSSCG00000011199
ENSSSCG00000011207
ENSSSCG00000011213
ENSSSCG00000011214
ENSSSCG00000011226
ENSSSCG00000011229
ENSSSCG00000011258
ENSSSCG00000011277
ENSSSCG00000011295
ENSSSCG00000011300
ENSSSCG00000011301
ENSSSCG00000011309
ENSSSCG00000011336
ENSSSCG00000011340
ENSSSCG00000011353
ENSSSCG00000011416
ENSSSCG00000011434
ENSSSCG00000011442
ENSSSCG00000011446
ENSSSCG00000011463
ENSSSCG00000011465
ENSSSCG00000011470
ENSSSCG00000011482
ENSSSCG00000011493
ENSSSCG00000011495
ENSSSCG00000011499
ENSSSCG00000011500
ENSSSCG00000011506
ENSSSCG00000011519
ENSSSCG00000011522
ENSSSCG00000011532
ENSSSCG00000011555
ENSSSCG00000011562
ENSSSCG00000011565
ENSSSCG00000011575
ENSSSCG00000011594
ENSSSCG00000011600
ENSSSCG00000011601
ENSSSCG00000011627
ENSSSCG00000011642
ENSSSCG00000011650
ENSSSCG00000011652
ENSSSCG00000011679
ENSSSCG00000011693
ENSSSCG00000011703
ENSSSCG00000011713
ENSSSCG00000011714
ENSSSCG00000011720
ENSSSCG00000011726
ENSSSCG00000011740
ENSSSCG00000011755
ENSSSCG00000011756
ENSSSCG00000011764
ENSSSCG00000011767
ENSSSCG00000011770
ENSSSCG00000011772
ENSSSCG00000011787
ENSSSCG00000011793
ENSSSCG00000011798
ENSSSCG00000011801
ENSSSCG00000011811
ENSSSCG00000011821
ENSSSCG00000011831
ENSSSCG00000011833
ENSSSCG00000011841
ENSSSCG00000011845
ENSSSCG00000011849
ENSSSCG00000011854
ENSSSCG00000011873
ENSSSCG00000011877
ENSSSCG00000011878
ENSSSCG00000011884
ENSSSCG00000011889
ENSSSCG00000011899
ENSSSCG00000011917
ENSSSCG00000011925
ENSSSCG00000011933
ENSSSCG00000011940
ENSSSCG00000011942
ENSSSCG00000011946
ENSSSCG00000011949
ENSSSCG00000011956
ENSSSCG00000011961
ENSSSCG00000011977
ENSSSCG00000011978
ENSSSCG00000011996
ENSSSCG00000012000
ENSSSCG00000012002
ENSSSCG00000012007
ENSSSCG00000012027
ENSSSCG00000012065
ENSSSCG00000012066
ENSSSCG00000012083
ENSSSCG00000012117
ENSSSCG00000012118
ENSSSCG00000012126
ENSSSCG00000012130
ENSSSCG00000012131
ENSSSCG00000012132
ENSSSCG00000012150
ENSSSCG00000012151
ENSSSCG00000012153
ENSSSCG00000012163
ENSSSCG00000012166
ENSSSCG00000012201
ENSSSCG00000012202
ENSSSCG00000012203
ENSSSCG00000012247
ENSSSCG00000012249
ENSSSCG00000012250
ENSSSCG00000012253
ENSSSCG00000012258
ENSSSCG00000012266
ENSSSCG00000012267
ENSSSCG00000012288
ENSSSCG00000012292
ENSSSCG00000012309
ENSSSCG00000012314
ENSSSCG00000012324
ENSSSCG00000012350
ENSSSCG00000012361
ENSSSCG00000012363
ENSSSCG00000012367
ENSSSCG00000012396
ENSSSCG00000012399
ENSSSCG00000012405
ENSSSCG00000012411
ENSSSCG00000012416
ENSSSCG00000012425
ENSSSCG00000012448
ENSSSCG00000012456
ENSSSCG00000012459
ENSSSCG00000012481
ENSSSCG00000012504
ENSSSCG00000012540
ENSSSCG00000012542
ENSSSCG00000012546
ENSSSCG00000012572
ENSSSCG00000012584
ENSSSCG00000012585
ENSSSCG00000012597
ENSSSCG00000012606
ENSSSCG00000012631
ENSSSCG00000012633
ENSSSCG00000012656
ENSSSCG00000012659
ENSSSCG00000012664
ENSSSCG00000012679
ENSSSCG00000012685
ENSSSCG00000012758
ENSSSCG00000012817
ENSSSCG00000012871
ENSSSCG00000012918
ENSSSCG00000012940
ENSSSCG00000013045
ENSSSCG00000013052
ENSSSCG00000013155
ENSSSCG00000013233
ENSSSCG00000013242
ENSSSCG00000013262
ENSSSCG00000013276
ENSSSCG00000013302
ENSSSCG00000013305
ENSSSCG00000013307
ENSSSCG00000013321
ENSSSCG00000013331
ENSSSCG00000013343
ENSSSCG00000013347
ENSSSCG00000013399
ENSSSCG00000013408
ENSSSCG00000013416
ENSSSCG00000013425
ENSSSCG00000013471
ENSSSCG00000013476
ENSSSCG00000013522
ENSSSCG00000013523
ENSSSCG00000013729
ENSSSCG00000013734
ENSSSCG00000013868
ENSSSCG00000013875
ENSSSCG00000013879
ENSSSCG00000013880
ENSSSCG00000013884
ENSSSCG00000013915
ENSSSCG00000014028
ENSSSCG00000014031
ENSSSCG00000014040
ENSSSCG00000014052
ENSSSCG00000014057
ENSSSCG00000014060
ENSSSCG00000014063
ENSSSCG00000014072
ENSSSCG00000014080
ENSSSCG00000014108
ENSSSCG00000014119
ENSSSCG00000014127
ENSSSCG00000014128
ENSSSCG00000014149
ENSSSCG00000014151
ENSSSCG00000014152
ENSSSCG00000014156
ENSSSCG00000014169
ENSSSCG00000014173
ENSSSCG00000014204
ENSSSCG00000014207
ENSSSCG00000014211
ENSSSCG00000014214
ENSSSCG00000014217
ENSSSCG00000014223
ENSSSCG00000014225
ENSSSCG00000014239
ENSSSCG00000014240
ENSSSCG00000014277
ENSSSCG00000014285
ENSSSCG00000014286
ENSSSCG00000014304
ENSSSCG00000014319
ENSSSCG00000014343
ENSSSCG00000014364
ENSSSCG00000014399
ENSSSCG00000014406
ENSSSCG00000014418
ENSSSCG00000014730
ENSSSCG00000014882
ENSSSCG00000014884
ENSSSCG00000014893
ENSSSCG00000014902
ENSSSCG00000014904
ENSSSCG00000014905
ENSSSCG00000014924
ENSSSCG00000014927
ENSSSCG00000014935
ENSSSCG00000014955
ENSSSCG00000014965
ENSSSCG00000014972
ENSSSCG00000014977
ENSSSCG00000014989
ENSSSCG00000015016
ENSSSCG00000015018
ENSSSCG00000015027
ENSSSCG00000015034
ENSSSCG00000015037
ENSSSCG00000015056
ENSSSCG00000015090
ENSSSCG00000015098
ENSSSCG00000015115
ENSSSCG00000015131
ENSSSCG00000015144
ENSSSCG00000015151
ENSSSCG00000015175
ENSSSCG00000015196
ENSSSCG00000015205
ENSSSCG00000015206
ENSSSCG00000015214
ENSSSCG00000015243
ENSSSCG00000015247
ENSSSCG00000015253
ENSSSCG00000015266
ENSSSCG00000015267
ENSSSCG00000015298
ENSSSCG00000015302
ENSSSCG00000015313
ENSSSCG00000015320
ENSSSCG00000015323
ENSSSCG00000015329
ENSSSCG00000015332
ENSSSCG00000015343
ENSSSCG00000015345
ENSSSCG00000015355
ENSSSCG00000015356
ENSSSCG00000015368
ENSSSCG00000015375
ENSSSCG00000015380
ENSSSCG00000015387
ENSSSCG00000015391
ENSSSCG00000015393
ENSSSCG00000015396
ENSSSCG00000015401
ENSSSCG00000015402
ENSSSCG00000015403
ENSSSCG00000015407
ENSSSCG00000015427
ENSSSCG00000015443
ENSSSCG00000015482
ENSSSCG00000015485
ENSSSCG00000015487
ENSSSCG00000015489
ENSSSCG00000015494
ENSSSCG00000015499
ENSSSCG00000015512
ENSSSCG00000015536
ENSSSCG00000015550
ENSSSCG00000015557
ENSSSCG00000015563
ENSSSCG00000015569
ENSSSCG00000015589
ENSSSCG00000015592
ENSSSCG00000015593
ENSSSCG00000015659
ENSSSCG00000015671
ENSSSCG00000015690
ENSSSCG00000015695
ENSSSCG00000015696
ENSSSCG00000015697
ENSSSCG00000015729
ENSSSCG00000015730
ENSSSCG00000015734
ENSSSCG00000015746
ENSSSCG00000015769
ENSSSCG00000015777
ENSSSCG00000015782
ENSSSCG00000015790
ENSSSCG00000015791
ENSSSCG00000015792
ENSSSCG00000015796
ENSSSCG00000015798
ENSSSCG00000015814
ENSSSCG00000015845
ENSSSCG00000015861
ENSSSCG00000015866
ENSSSCG00000015867
ENSSSCG00000015876
ENSSSCG00000015878
ENSSSCG00000015882
ENSSSCG00000015885
ENSSSCG00000015886
ENSSSCG00000015888
ENSSSCG00000015893
ENSSSCG00000015903
ENSSSCG00000015905
ENSSSCG00000015953
ENSSSCG00000015981
ENSSSCG00000016002
ENSSSCG00000016011
ENSSSCG00000016018
ENSSSCG00000016019
ENSSSCG00000016020
ENSSSCG00000016027
ENSSSCG00000016033
ENSSSCG00000016035
ENSSSCG00000016044
ENSSSCG00000016047
ENSSSCG00000016056
ENSSSCG00000016062
ENSSSCG00000016073
ENSSSCG00000016086
ENSSSCG00000016094
ENSSSCG00000016104
ENSSSCG00000016111
ENSSSCG00000016114
ENSSSCG00000016116
ENSSSCG00000016125
ENSSSCG00000016131
ENSSSCG00000016140
ENSSSCG00000016153
ENSSSCG00000016164
ENSSSCG00000016194
ENSSSCG00000016200
ENSSSCG00000016204
ENSSSCG00000016218
ENSSSCG00000016234
ENSSSCG00000016239
ENSSSCG00000016245
ENSSSCG00000016247
ENSSSCG00000016317
ENSSSCG00000016430
ENSSSCG00000016494
ENSSSCG00000016510
ENSSSCG00000016511
ENSSSCG00000016512
ENSSSCG00000016518
ENSSSCG00000016532
ENSSSCG00000016567
ENSSSCG00000016581
ENSSSCG00000016597
ENSSSCG00000016606
ENSSSCG00000016613
ENSSSCG00000016620
ENSSSCG00000016626
ENSSSCG00000016628
ENSSSCG00000016629
ENSSSCG00000016639
ENSSSCG00000016640
ENSSSCG00000016646
ENSSSCG00000016659
ENSSSCG00000016691
ENSSSCG00000016705
ENSSSCG00000016707
ENSSSCG00000016734
ENSSSCG00000016751
ENSSSCG00000016754
ENSSSCG00000016778
ENSSSCG00000016782
ENSSSCG00000016809
ENSSSCG00000016827
ENSSSCG00000016834
ENSSSCG00000016836
ENSSSCG00000016841
ENSSSCG00000016855
ENSSSCG00000016856
ENSSSCG00000016863
ENSSSCG00000016872
ENSSSCG00000016878
ENSSSCG00000016883
ENSSSCG00000016888
ENSSSCG00000016893
ENSSSCG00000016900
ENSSSCG00000016911
ENSSSCG00000016912
ENSSSCG00000016916
ENSSSCG00000016918
ENSSSCG00000016920
ENSSSCG00000016922
ENSSSCG00000016942
ENSSSCG00000016943
ENSSSCG00000016956
ENSSSCG00000016976
ENSSSCG00000016981
ENSSSCG00000017014
ENSSSCG00000017027
ENSSSCG00000017042
ENSSSCG00000017046
ENSSSCG00000017052
ENSSSCG00000017053
ENSSSCG00000017065
ENSSSCG00000017067
ENSSSCG00000017068
ENSSSCG00000017094
ENSSSCG00000017164
ENSSSCG00000017177
ENSSSCG00000017254
ENSSSCG00000017272
ENSSSCG00000017278
ENSSSCG00000017282
ENSSSCG00000017328
ENSSSCG00000017339
ENSSSCG00000017351
ENSSSCG00000017358
ENSSSCG00000017362
ENSSSCG00000017367
ENSSSCG00000017371
ENSSSCG00000017395
ENSSSCG00000017406
ENSSSCG00000017459
ENSSSCG00000017540
ENSSSCG00000017543
ENSSSCG00000017553
ENSSSCG00000017555
ENSSSCG00000017573
ENSSSCG00000017592
ENSSSCG00000017601
ENSSSCG00000017614
ENSSSCG00000017673
ENSSSCG00000017688
ENSSSCG00000017705
ENSSSCG00000017728
ENSSSCG00000017743
ENSSSCG00000017744
ENSSSCG00000017749
ENSSSCG00000017753
ENSSSCG00000017785
ENSSSCG00000017789
ENSSSCG00000017809
ENSSSCG00000017870
ENSSSCG00000017890
ENSSSCG00000017894
ENSSSCG00000017900
ENSSSCG00000017920
ENSSSCG00000017968
ENSSSCG00000018016
ENSSSCG00000018041
ENSSSCG00000020671
ENSSSCG00000020686
ENSSSCG00000020694
ENSSSCG00000020705
ENSSSCG00000020711
ENSSSCG00000020771
ENSSSCG00000020799
ENSSSCG00000020837
ENSSSCG00000020864
ENSSSCG00000020878
ENSSSCG00000020927
ENSSSCG00000020941
ENSSSCG00000020964
ENSSSCG00000021007
ENSSSCG00000021023
ENSSSCG00000021060
ENSSSCG00000021145
ENSSSCG00000021149
ENSSSCG00000021166
ENSSSCG00000021173
ENSSSCG00000021200
ENSSSCG00000021203
ENSSSCG00000021205
ENSSSCG00000021207
ENSSSCG00000021310
ENSSSCG00000021325
ENSSSCG00000021355
ENSSSCG00000021359
ENSSSCG00000021443
ENSSSCG00000021453
ENSSSCG00000021514
ENSSSCG00000021612
ENSSSCG00000021638
ENSSSCG00000021646
ENSSSCG00000021672
ENSSSCG00000021728
ENSSSCG00000021731
ENSSSCG00000021734
ENSSSCG00000021739
ENSSSCG00000021757
ENSSSCG00000021774
ENSSSCG00000021784
ENSSSCG00000021793
ENSSSCG00000021814
ENSSSCG00000021822
ENSSSCG00000021911
ENSSSCG00000021968
ENSSSCG00000021973
ENSSSCG00000021977
ENSSSCG00000021998
ENSSSCG00000022011
ENSSSCG00000022099
ENSSSCG00000022147
ENSSSCG00000022224
ENSSSCG00000022226
ENSSSCG00000022248
ENSSSCG00000022299
ENSSSCG00000022300
ENSSSCG00000022301
ENSSSCG00000022305
ENSSSCG00000022372
ENSSSCG00000022380
ENSSSCG00000022383
ENSSSCG00000022398
ENSSSCG00000022423
ENSSSCG00000022486
ENSSSCG00000022543
ENSSSCG00000022554
ENSSSCG00000022616
ENSSSCG00000022634
ENSSSCG00000022635
ENSSSCG00000022647
ENSSSCG00000022661
ENSSSCG00000022675
ENSSSCG00000022692
ENSSSCG00000022705
ENSSSCG00000022739
ENSSSCG00000022742
ENSSSCG00000022786
ENSSSCG00000022801
ENSSSCG00000022806
ENSSSCG00000022845
ENSSSCG00000022869
ENSSSCG00000022903
ENSSSCG00000022915
ENSSSCG00000022940
ENSSSCG00000022951
ENSSSCG00000022952
ENSSSCG00000023001
ENSSSCG00000023091
ENSSSCG00000023112
ENSSSCG00000023166
ENSSSCG00000023225
ENSSSCG00000023264
ENSSSCG00000023326
ENSSSCG00000023357
ENSSSCG00000023434
ENSSSCG00000023539
ENSSSCG00000023546
ENSSSCG00000023565
ENSSSCG00000023592
ENSSSCG00000023593
ENSSSCG00000023596
ENSSSCG00000023599
ENSSSCG00000023619
ENSSSCG00000023643
ENSSSCG00000023666
ENSSSCG00000023691
ENSSSCG00000023710
ENSSSCG00000023724
ENSSSCG00000023738
ENSSSCG00000023784
ENSSSCG00000023801
ENSSSCG00000023803
ENSSSCG00000023842
ENSSSCG00000023848
ENSSSCG00000023873
ENSSSCG00000023903
ENSSSCG00000023983
ENSSSCG00000023992
ENSSSCG00000023996
ENSSSCG00000024000
ENSSSCG00000024021
ENSSSCG00000024027
ENSSSCG00000024043
ENSSSCG00000024048
ENSSSCG00000024131
ENSSSCG00000024174
ENSSSCG00000024206
ENSSSCG00000024232
ENSSSCG00000024249
ENSSSCG00000024257
ENSSSCG00000024325
ENSSSCG00000024344
ENSSSCG00000024351
ENSSSCG00000024359
ENSSSCG00000024393
ENSSSCG00000024403
ENSSSCG00000024412
ENSSSCG00000024437
ENSSSCG00000024443
ENSSSCG00000024463
ENSSSCG00000024485
ENSSSCG00000024496
ENSSSCG00000024514
ENSSSCG00000024529
ENSSSCG00000024591
ENSSSCG00000024621
ENSSSCG00000024622
ENSSSCG00000024635
ENSSSCG00000024663
ENSSSCG00000024671
ENSSSCG00000024685
ENSSSCG00000024714
ENSSSCG00000024722
ENSSSCG00000024776
ENSSSCG00000024780
ENSSSCG00000024814
ENSSSCG00000024913
ENSSSCG00000024916
ENSSSCG00000024927
ENSSSCG00000024932
ENSSSCG00000024954
ENSSSCG00000024960
ENSSSCG00000024966
ENSSSCG00000024999
ENSSSCG00000025013
ENSSSCG00000025028
ENSSSCG00000025041
ENSSSCG00000025042
ENSSSCG00000025053
ENSSSCG00000025085
ENSSSCG00000025087
ENSSSCG00000025120
ENSSSCG00000025128
ENSSSCG00000025130
ENSSSCG00000025133
ENSSSCG00000025138
ENSSSCG00000025151
ENSSSCG00000025174
ENSSSCG00000025188
ENSSSCG00000025206
ENSSSCG00000025210
ENSSSCG00000025214
ENSSSCG00000025290
ENSSSCG00000025305
ENSSSCG00000025306
ENSSSCG00000025315
ENSSSCG00000025316
ENSSSCG00000025440
ENSSSCG00000025485
ENSSSCG00000025486
ENSSSCG00000025500
ENSSSCG00000025534
ENSSSCG00000025542
ENSSSCG00000025638
ENSSSCG00000025651
ENSSSCG00000025689
ENSSSCG00000025691
ENSSSCG00000025701
ENSSSCG00000025717
ENSSSCG00000025780
ENSSSCG00000025820
ENSSSCG00000025856
ENSSSCG00000025902
ENSSSCG00000025924
ENSSSCG00000025993
ENSSSCG00000026015
ENSSSCG00000026041
ENSSSCG00000026078
ENSSSCG00000026083
ENSSSCG00000026084
ENSSSCG00000026110
ENSSSCG00000026130
ENSSSCG00000026140
ENSSSCG00000026196
ENSSSCG00000026200
ENSSSCG00000026224
ENSSSCG00000026246
ENSSSCG00000026254
ENSSSCG00000026271
ENSSSCG00000026294
ENSSSCG00000026302
ENSSSCG00000026318
ENSSSCG00000026326
ENSSSCG00000026382
ENSSSCG00000026404
ENSSSCG00000026449
ENSSSCG00000026453
ENSSSCG00000026454
ENSSSCG00000026505
ENSSSCG00000026516
ENSSSCG00000026559
ENSSSCG00000026571
ENSSSCG00000026612
ENSSSCG00000026618
ENSSSCG00000026663
ENSSSCG00000026680
ENSSSCG00000026686
ENSSSCG00000026697
ENSSSCG00000026705
ENSSSCG00000026729
ENSSSCG00000026829
ENSSSCG00000026850
ENSSSCG00000026896
ENSSSCG00000026931
ENSSSCG00000026953
ENSSSCG00000026954
ENSSSCG00000026960
ENSSSCG00000026976
ENSSSCG00000026984
ENSSSCG00000026990
ENSSSCG00000027019
ENSSSCG00000027030
ENSSSCG00000027052
ENSSSCG00000027085
ENSSSCG00000027100
ENSSSCG00000027139
ENSSSCG00000027166
ENSSSCG00000027190
ENSSSCG00000027206
ENSSSCG00000027232
ENSSSCG00000027256
ENSSSCG00000027270
ENSSSCG00000027293
ENSSSCG00000027325
ENSSSCG00000027334
ENSSSCG00000027348
ENSSSCG00000027349
ENSSSCG00000027429
ENSSSCG00000027480
ENSSSCG00000027489
ENSSSCG00000027503
ENSSSCG00000027528
ENSSSCG00000027551
ENSSSCG00000027571
ENSSSCG00000027573
ENSSSCG00000027608
ENSSSCG00000027613
ENSSSCG00000027628
ENSSSCG00000027641
ENSSSCG00000027646
ENSSSCG00000027652
ENSSSCG00000027654
ENSSSCG00000027659
ENSSSCG00000027660
ENSSSCG00000027665
ENSSSCG00000027684
ENSSSCG00000027686
ENSSSCG00000027709
ENSSSCG00000027746
ENSSSCG00000027765
ENSSSCG00000027820
ENSSSCG00000027859
ENSSSCG00000027941
ENSSSCG00000027973
ENSSSCG00000027981
ENSSSCG00000027984
ENSSSCG00000028007
ENSSSCG00000028020
ENSSSCG00000028047
ENSSSCG00000028060
ENSSSCG00000028066
ENSSSCG00000028080
ENSSSCG00000028104
ENSSSCG00000028112
ENSSSCG00000028113
ENSSSCG00000028126
ENSSSCG00000028182
ENSSSCG00000028195
ENSSSCG00000028203
ENSSSCG00000028249
ENSSSCG00000028258
ENSSSCG00000028334
ENSSSCG00000028336
ENSSSCG00000028363
ENSSSCG00000028414
ENSSSCG00000028420
ENSSSCG00000028444
ENSSSCG00000028454
ENSSSCG00000028475
ENSSSCG00000028512
ENSSSCG00000028513
ENSSSCG00000028592
ENSSSCG00000028627
ENSSSCG00000028643
ENSSSCG00000028646
ENSSSCG00000028663
ENSSSCG00000028707
ENSSSCG00000028711
ENSSSCG00000028737
ENSSSCG00000028748
ENSSSCG00000028759
ENSSSCG00000028786
ENSSSCG00000028855
ENSSSCG00000028877
ENSSSCG00000028905
ENSSSCG00000028944
ENSSSCG00000028973
ENSSSCG00000029035
ENSSSCG00000029043
ENSSSCG00000029073
ENSSSCG00000029080
ENSSSCG00000029125
ENSSSCG00000029158
ENSSSCG00000029165
ENSSSCG00000029168
ENSSSCG00000029198
ENSSSCG00000029200
ENSSSCG00000029275
ENSSSCG00000029285
ENSSSCG00000029291
ENSSSCG00000029347
ENSSSCG00000029365
ENSSSCG00000029380
ENSSSCG00000029420
ENSSSCG00000029438
ENSSSCG00000029441
ENSSSCG00000029456
ENSSSCG00000029458
ENSSSCG00000029478
ENSSSCG00000029484
ENSSSCG00000029494
ENSSSCG00000029547
ENSSSCG00000029593
ENSSSCG00000029600
ENSSSCG00000029606
ENSSSCG00000029662
ENSSSCG00000029710
ENSSSCG00000029753
ENSSSCG00000029760
ENSSSCG00000029771
ENSSSCG00000029785
ENSSSCG00000029808
ENSSSCG00000029901
ENSSSCG00000029943
ENSSSCG00000029983
ENSSSCG00000030017
ENSSSCG00000030067
ENSSSCG00000030095
ENSSSCG00000030123
ENSSSCG00000030154
ENSSSCG00000030186
ENSSSCG00000030217
ENSSSCG00000030246
ENSSSCG00000030291
ENSSSCG00000030294
ENSSSCG00000030326
ENSSSCG00000030350
ENSSSCG00000030354
ENSSSCG00000030395
ENSSSCG00000030420
ENSSSCG00000030423
ENSSSCG00000030428
ENSSSCG00000030469
ENSSSCG00000030480
ENSSSCG00000030511
ENSSSCG00000030643
ENSSSCG00000030677
ENSSSCG00000030679
ENSSSCG00000030801
ENSSSCG00000030820
ENSSSCG00000030827
ENSSSCG00000031072
ENSSSCG00000031077
ENSSSCG00000031117
ENSSSCG00000031159
ENSSSCG00000031173
ENSSSCG00000031175
ENSSSCG00000031206
ENSSSCG00000031244
ENSSSCG00000031271
ENSSSCG00000031288
ENSSSCG00000031304
ENSSSCG00000031329
ENSSSCG00000031337
ENSSSCG00000031345
ENSSSCG00000031398
ENSSSCG00000031426
ENSSSCG00000031459
ENSSSCG00000031461
ENSSSCG00000031503
ENSSSCG00000031524
ENSSSCG00000031530
ENSSSCG00000031576
ENSSSCG00000031593
ENSSSCG00000031612
ENSSSCG00000031636
ENSSSCG00000031659
ENSSSCG00000031694
ENSSSCG00000031701
ENSSSCG00000031706
ENSSSCG00000031719
ENSSSCG00000031728
ENSSSCG00000031786
ENSSSCG00000031855
ENSSSCG00000031871
ENSSSCG00000031917
ENSSSCG00000031942
ENSSSCG00000031946
ENSSSCG00000031954
ENSSSCG00000032048
ENSSSCG00000032071
ENSSSCG00000032092
ENSSSCG00000032094
ENSSSCG00000032096
ENSSSCG00000032098
ENSSSCG00000032123
ENSSSCG00000032144
ENSSSCG00000032162
ENSSSCG00000032176
ENSSSCG00000032182
ENSSSCG00000032198
ENSSSCG00000032214
ENSSSCG00000032275
ENSSSCG00000032282
ENSSSCG00000032284
ENSSSCG00000032311
ENSSSCG00000032332
ENSSSCG00000032360
ENSSSCG00000032374
ENSSSCG00000032423
ENSSSCG00000032439
ENSSSCG00000032488
ENSSSCG00000032506
ENSSSCG00000032517
ENSSSCG00000032531
ENSSSCG00000032554
ENSSSCG00000032561
ENSSSCG00000032573
ENSSSCG00000032575
ENSSSCG00000032583
ENSSSCG00000032622
ENSSSCG00000032645
ENSSSCG00000032662
ENSSSCG00000032691
ENSSSCG00000032709
ENSSSCG00000032710
ENSSSCG00000032715
ENSSSCG00000032722
ENSSSCG00000032723
ENSSSCG00000032728
ENSSSCG00000032740
ENSSSCG00000032752
ENSSSCG00000032782
ENSSSCG00000032806
ENSSSCG00000032819
ENSSSCG00000032834
ENSSSCG00000032835
ENSSSCG00000032861
ENSSSCG00000032877
ENSSSCG00000032902
ENSSSCG00000032929
ENSSSCG00000032931
ENSSSCG00000032941
ENSSSCG00000032949
ENSSSCG00000032957
ENSSSCG00000032978
ENSSSCG00000032979
ENSSSCG00000032984
ENSSSCG00000032999
ENSSSCG00000033000
ENSSSCG00000033009
ENSSSCG00000033018
ENSSSCG00000033057
ENSSSCG00000033146
ENSSSCG00000033156
ENSSSCG00000033167
ENSSSCG00000033176
ENSSSCG00000033303
ENSSSCG00000033323
ENSSSCG00000033325
ENSSSCG00000033334
ENSSSCG00000033356
ENSSSCG00000033358
ENSSSCG00000033373
ENSSSCG00000033377
ENSSSCG00000033381
ENSSSCG00000033392
ENSSSCG00000033421
ENSSSCG00000033422
ENSSSCG00000033425
ENSSSCG00000033443
ENSSSCG00000033451
ENSSSCG00000033493
ENSSSCG00000033542
ENSSSCG00000033558
ENSSSCG00000033601
ENSSSCG00000033624
ENSSSCG00000033637
ENSSSCG00000033643
ENSSSCG00000033654
ENSSSCG00000033657
ENSSSCG00000033674
ENSSSCG00000033753
ENSSSCG00000033786
ENSSSCG00000033822
ENSSSCG00000033885
ENSSSCG00000033887
ENSSSCG00000033898
ENSSSCG00000033919
ENSSSCG00000033944
ENSSSCG00000033949
ENSSSCG00000033983
ENSSSCG00000033993
ENSSSCG00000034101
ENSSSCG00000034110
ENSSSCG00000034139
ENSSSCG00000034156
ENSSSCG00000034181
ENSSSCG00000034191
ENSSSCG00000034203
ENSSSCG00000034239
ENSSSCG00000034242
ENSSSCG00000034261
ENSSSCG00000034290
ENSSSCG00000034301
ENSSSCG00000034318
ENSSSCG00000034347
ENSSSCG00000034367
ENSSSCG00000034369
ENSSSCG00000034373
ENSSSCG00000034378
ENSSSCG00000034407
ENSSSCG00000034427
ENSSSCG00000034493
ENSSSCG00000034495
ENSSSCG00000034518
ENSSSCG00000034521
ENSSSCG00000034625
ENSSSCG00000034645
ENSSSCG00000034711
ENSSSCG00000034739
ENSSSCG00000034752
ENSSSCG00000034753
ENSSSCG00000034768
ENSSSCG00000034816
ENSSSCG00000034919
ENSSSCG00000034929
ENSSSCG00000034948
ENSSSCG00000034966
ENSSSCG00000034973
ENSSSCG00000034989
ENSSSCG00000035012
ENSSSCG00000035057
ENSSSCG00000035059
ENSSSCG00000035101
ENSSSCG00000035107
ENSSSCG00000035133
ENSSSCG00000035142
ENSSSCG00000035240
ENSSSCG00000035244
ENSSSCG00000035251
ENSSSCG00000035299
ENSSSCG00000035332
ENSSSCG00000035341
ENSSSCG00000035366
ENSSSCG00000035393
ENSSSCG00000035410
ENSSSCG00000035432
ENSSSCG00000035442
ENSSSCG00000035446
ENSSSCG00000035478
ENSSSCG00000035488
ENSSSCG00000035495
ENSSSCG00000035521
ENSSSCG00000035523
ENSSSCG00000035537
ENSSSCG00000035619
ENSSSCG00000035621
ENSSSCG00000035622
ENSSSCG00000035629
ENSSSCG00000035650
ENSSSCG00000035653
ENSSSCG00000035663
ENSSSCG00000035667
ENSSSCG00000035684
ENSSSCG00000035690
ENSSSCG00000035719
ENSSSCG00000035730
ENSSSCG00000035747
ENSSSCG00000035757
ENSSSCG00000035771
ENSSSCG00000035827
ENSSSCG00000035867
ENSSSCG00000035887
ENSSSCG00000035901
ENSSSCG00000035934
ENSSSCG00000035935
ENSSSCG00000035992
ENSSSCG00000036005
ENSSSCG00000036049
ENSSSCG00000036062
ENSSSCG00000036089
ENSSSCG00000036095
ENSSSCG00000036125
ENSSSCG00000036135
ENSSSCG00000036169
ENSSSCG00000036201
ENSSSCG00000036210
ENSSSCG00000036213
ENSSSCG00000036227
ENSSSCG00000036229
ENSSSCG00000036236
ENSSSCG00000036247
ENSSSCG00000036293
ENSSSCG00000036339
ENSSSCG00000036342
ENSSSCG00000036381
ENSSSCG00000036457
ENSSSCG00000036476
ENSSSCG00000036491
ENSSSCG00000036503
ENSSSCG00000036553
ENSSSCG00000036684
ENSSSCG00000036693
ENSSSCG00000036700
ENSSSCG00000036758
ENSSSCG00000036772
ENSSSCG00000036787
ENSSSCG00000036855
ENSSSCG00000036868
ENSSSCG00000036877
ENSSSCG00000036885
ENSSSCG00000036947
ENSSSCG00000036952
ENSSSCG00000036984
ENSSSCG00000037015
ENSSSCG00000037030
ENSSSCG00000037043
ENSSSCG00000037079
ENSSSCG00000037116
ENSSSCG00000037168
ENSSSCG00000037228
ENSSSCG00000037261
ENSSSCG00000037268
ENSSSCG00000037275
ENSSSCG00000037277
ENSSSCG00000037305
ENSSSCG00000037313
ENSSSCG00000037314
ENSSSCG00000037318
ENSSSCG00000037355
ENSSSCG00000037371
ENSSSCG00000037381
ENSSSCG00000037420
ENSSSCG00000037445
ENSSSCG00000037468
ENSSSCG00000037483
ENSSSCG00000037530
ENSSSCG00000037561
ENSSSCG00000037580
ENSSSCG00000037609
ENSSSCG00000037634
ENSSSCG00000037663
ENSSSCG00000037706
ENSSSCG00000037732
ENSSSCG00000037744
ENSSSCG00000037767
ENSSSCG00000037815
ENSSSCG00000037821
ENSSSCG00000037845
ENSSSCG00000037869
ENSSSCG00000037900
ENSSSCG00000037951
ENSSSCG00000037985
ENSSSCG00000038001
ENSSSCG00000038043
ENSSSCG00000038076
ENSSSCG00000038082
ENSSSCG00000038085
ENSSSCG00000038110
ENSSSCG00000038126
ENSSSCG00000038141
ENSSSCG00000038149
ENSSSCG00000038181
ENSSSCG00000038237
ENSSSCG00000038254
ENSSSCG00000038281
ENSSSCG00000038296
ENSSSCG00000038307
ENSSSCG00000038327
ENSSSCG00000038337
ENSSSCG00000038370
ENSSSCG00000038398
ENSSSCG00000038404
ENSSSCG00000038465
ENSSSCG00000038487
ENSSSCG00000038500
ENSSSCG00000038506
ENSSSCG00000038535
ENSSSCG00000038536
ENSSSCG00000038543
ENSSSCG00000038550
ENSSSCG00000038570
ENSSSCG00000038587
ENSSSCG00000038646
ENSSSCG00000038650
ENSSSCG00000038712
ENSSSCG00000038724
ENSSSCG00000038727
ENSSSCG00000038767
ENSSSCG00000038801
ENSSSCG00000038853
ENSSSCG00000038861
ENSSSCG00000038867
ENSSSCG00000038870
ENSSSCG00000038892
ENSSSCG00000038933
ENSSSCG00000038940
ENSSSCG00000038948
ENSSSCG00000038973
ENSSSCG00000038977
ENSSSCG00000038992
ENSSSCG00000039049
ENSSSCG00000039095
ENSSSCG00000039119
ENSSSCG00000039151
ENSSSCG00000039161
ENSSSCG00000039185
ENSSSCG00000039191
ENSSSCG00000039201
ENSSSCG00000039215
ENSSSCG00000039230
ENSSSCG00000039245
ENSSSCG00000039258
[truncated: 312 more rows]

## Sheet: ssc-miR-27a
Only WT ssc-miR-27a Targets	Only ET ssc-miR-27a Targets	WT ssc-miR-27a Targets AND ET ssc-miR-27a Targets
ENSSSCG00000000018	ENSSSCG00000000028	ENSSSCG00000002333
ENSSSCG00000000019	ENSSSCG00000000232	ENSSSCG00000003895
ENSSSCG00000000022	ENSSSCG00000000510	ENSSSCG00000004172
ENSSSCG00000000025	ENSSSCG00000000588	ENSSSCG00000004387
ENSSSCG00000000040	ENSSSCG00000000601	ENSSSCG00000004856
ENSSSCG00000000066	ENSSSCG00000000732	ENSSSCG00000005025
ENSSSCG00000000079	ENSSSCG00000000958	ENSSSCG00000006394
ENSSSCG00000000092	ENSSSCG00000001022	ENSSSCG00000006475
ENSSSCG00000000097	ENSSSCG00000001063	ENSSSCG00000007133
ENSSSCG00000000105	ENSSSCG00000001346	ENSSSCG00000007342
ENSSSCG00000000110	ENSSSCG00000001347	ENSSSCG00000007504
ENSSSCG00000000117	ENSSSCG00000001428	ENSSSCG00000007965
ENSSSCG00000000144	ENSSSCG00000001474	ENSSSCG00000008304
ENSSSCG00000000158	ENSSSCG00000001624	ENSSSCG00000008358
ENSSSCG00000000174	ENSSSCG00000001655	ENSSSCG00000008809
ENSSSCG00000000175	ENSSSCG00000001985	ENSSSCG00000009370
ENSSSCG00000000190	ENSSSCG00000002285	ENSSSCG00000010681
ENSSSCG00000000214	ENSSSCG00000002370	ENSSSCG00000010798
ENSSSCG00000000216	ENSSSCG00000002446	ENSSSCG00000010962
ENSSSCG00000000278	ENSSSCG00000002520	ENSSSCG00000011026
ENSSSCG00000000292	ENSSSCG00000002808	ENSSSCG00000011700
ENSSSCG00000000293	ENSSSCG00000002847	ENSSSCG00000013375
ENSSSCG00000000379	ENSSSCG00000003154	ENSSSCG00000015386
ENSSSCG00000000400	ENSSSCG00000003230	ENSSSCG00000015450
ENSSSCG00000000402	ENSSSCG00000003359	ENSSSCG00000015589
ENSSSCG00000000406	ENSSSCG00000003440	ENSSSCG00000015697
ENSSSCG00000000456	ENSSSCG00000003498	ENSSSCG00000015819
ENSSSCG00000000499	ENSSSCG00000003712	ENSSSCG00000016411
ENSSSCG00000000500	ENSSSCG00000003830	ENSSSCG00000016420
ENSSSCG00000000516	ENSSSCG00000004190	ENSSSCG00000016545
ENSSSCG00000000517	ENSSSCG00000004249	ENSSSCG00000016834
ENSSSCG00000000519	ENSSSCG00000004446	ENSSSCG00000016863
ENSSSCG00000000522	ENSSSCG00000004673	ENSSSCG00000017466
ENSSSCG00000000536	ENSSSCG00000004747	ENSSSCG00000017548
ENSSSCG00000000541	ENSSSCG00000004774	ENSSSCG00000017549
ENSSSCG00000000551	ENSSSCG00000004844	ENSSSCG00000017870
ENSSSCG00000000553	ENSSSCG00000005030	ENSSSCG00000018049
ENSSSCG00000000580	ENSSSCG00000005224	ENSSSCG00000020941
ENSSSCG00000000599	ENSSSCG00000005380	ENSSSCG00000022126
ENSSSCG00000000634	ENSSSCG00000005672	ENSSSCG00000023165
ENSSSCG00000000667	ENSSSCG00000005715	ENSSSCG00000023992
ENSSSCG00000000703	ENSSSCG00000005904	ENSSSCG00000025488
ENSSSCG00000000707	ENSSSCG00000006074	ENSSSCG00000026718
ENSSSCG00000000720	ENSSSCG00000006156	ENSSSCG00000027019
ENSSSCG00000000735	ENSSSCG00000006262	ENSSSCG00000027118
ENSSSCG00000000736	ENSSSCG00000006342	ENSSSCG00000027121
ENSSSCG00000000741	ENSSSCG00000006376	ENSSSCG00000028821
ENSSSCG00000000751	ENSSSCG00000006391	ENSSSCG00000031142
ENSSSCG00000000753	ENSSSCG00000006725	ENSSSCG00000031536
ENSSSCG00000000754	ENSSSCG00000006732	ENSSSCG00000032015
ENSSSCG00000000760	ENSSSCG00000006785	ENSSSCG00000032795
ENSSSCG00000000770	ENSSSCG00000006828	ENSSSCG00000033074
ENSSSCG00000000774	ENSSSCG00000006879	ENSSSCG00000033842
ENSSSCG00000000778	ENSSSCG00000006892	ENSSSCG00000034973
ENSSSCG00000000779	ENSSSCG00000006926	ENSSSCG00000035366
ENSSSCG00000000795	ENSSSCG00000007010	ENSSSCG00000036488
ENSSSCG00000000801	ENSSSCG00000007094	ENSSSCG00000037105
ENSSSCG00000000802	ENSSSCG00000007153	ENSSSCG00000037395
ENSSSCG00000000806	ENSSSCG00000007247	ENSSSCG00000037499
ENSSSCG00000000837	ENSSSCG00000007492	ENSSSCG00000037559
ENSSSCG00000000839	ENSSSCG00000007568	ENSSSCG00000038067
ENSSSCG00000000840	ENSSSCG00000007577	ENSSSCG00000038125
ENSSSCG00000000856	ENSSSCG00000007585	ENSSSCG00000038300
ENSSSCG00000000860	ENSSSCG00000008009	ENSSSCG00000039769
ENSSSCG00000000862	ENSSSCG00000008012	ENSSSCG00000040648
ENSSSCG00000000866	ENSSSCG00000008022	ENSSSCG00000041080
ENSSSCG00000000870	ENSSSCG00000008227	ENSSSCG00000042523
ENSSSCG00000000871	ENSSSCG00000008589	ENSSSCG00000043144
ENSSSCG00000000884	ENSSSCG00000008799	ENSSSCG00000043622
ENSSSCG00000000890	ENSSSCG00000008836	ENSSSCG00000045485
ENSSSCG00000000908	ENSSSCG00000009243	ENSSSCG00000062660
ENSSSCG00000000925	ENSSSCG00000009319
ENSSSCG00000000936	ENSSSCG00000009348
ENSSSCG00000000940	ENSSSCG00000009425
ENSSSCG00000000948	ENSSSCG00000009542
ENSSSCG00000000950	ENSSSCG00000009722
ENSSSCG00000000951	ENSSSCG00000009738
ENSSSCG00000000952	ENSSSCG00000010248
ENSSSCG00000001000	ENSSSCG00000010459
ENSSSCG00000001004	ENSSSCG00000010617
ENSSSCG00000001009	ENSSSCG00000010739
ENSSSCG00000001048	ENSSSCG00000010773
ENSSSCG00000001053	ENSSSCG00000010787
ENSSSCG00000001074	ENSSSCG00000010980
ENSSSCG00000001078	ENSSSCG00000011183
ENSSSCG00000001087	ENSSSCG00000011401
ENSSSCG00000001092	ENSSSCG00000011451
ENSSSCG00000001097	ENSSSCG00000011499
ENSSSCG00000001099	ENSSSCG00000011642
ENSSSCG00000001236	ENSSSCG00000011670
ENSSSCG00000001392	ENSSSCG00000011906
ENSSSCG00000001411	ENSSSCG00000012108
ENSSSCG00000001418	ENSSSCG00000012182
ENSSSCG00000001453	ENSSSCG00000012437
ENSSSCG00000001459	ENSSSCG00000012492
ENSSSCG00000001472	ENSSSCG00000012593
ENSSSCG00000001473	ENSSSCG00000012631
ENSSSCG00000001479	ENSSSCG00000012857
ENSSSCG00000001483	ENSSSCG00000012996
ENSSSCG00000001487	ENSSSCG00000013003
ENSSSCG00000001500	ENSSSCG00000013231
ENSSSCG00000001506	ENSSSCG00000013302
ENSSSCG00000001516	ENSSSCG00000013405
ENSSSCG00000001534	ENSSSCG00000013408
ENSSSCG00000001543	ENSSSCG00000013425
ENSSSCG00000001546	ENSSSCG00000013432
ENSSSCG00000001556	ENSSSCG00000013435
ENSSSCG00000001561	ENSSSCG00000013591
ENSSSCG00000001564	ENSSSCG00000014177
ENSSSCG00000001616	ENSSSCG00000014314
ENSSSCG00000001619	ENSSSCG00000014766
ENSSSCG00000001620	ENSSSCG00000014811
ENSSSCG00000001629	ENSSSCG00000014860
ENSSSCG00000001639	ENSSSCG00000014887
ENSSSCG00000001651	ENSSSCG00000015286
ENSSSCG00000001656	ENSSSCG00000015332
ENSSSCG00000001692	ENSSSCG00000015555
ENSSSCG00000001703	ENSSSCG00000015563
ENSSSCG00000001708	ENSSSCG00000015714
ENSSSCG00000001716	ENSSSCG00000015715
ENSSSCG00000001720	ENSSSCG00000015766
ENSSSCG00000001729	ENSSSCG00000015820
ENSSSCG00000001750	ENSSSCG00000015859
ENSSSCG00000001755	ENSSSCG00000016211
ENSSSCG00000001756	ENSSSCG00000016578
ENSSSCG00000001757	ENSSSCG00000016885
ENSSSCG00000001782	ENSSSCG00000016954
ENSSSCG00000001795	ENSSSCG00000017006
ENSSSCG00000001822	ENSSSCG00000017118
ENSSSCG00000001823	ENSSSCG00000017160
ENSSSCG00000001863	ENSSSCG00000017165
ENSSSCG00000001865	ENSSSCG00000017194
ENSSSCG00000001868	ENSSSCG00000017890
ENSSSCG00000001875	ENSSSCG00000017950
ENSSSCG00000001878	ENSSSCG00000018009
ENSSSCG00000001892	ENSSSCG00000018027
ENSSSCG00000001903	ENSSSCG00000018045
ENSSSCG00000001920	ENSSSCG00000020987
ENSSSCG00000001921	ENSSSCG00000022224
ENSSSCG00000001942	ENSSSCG00000022656
ENSSSCG00000001946	ENSSSCG00000023362
ENSSSCG00000001959	ENSSSCG00000023969
ENSSSCG00000001972	ENSSSCG00000024152
ENSSSCG00000001977	ENSSSCG00000024166
ENSSSCG00000002016	ENSSSCG00000024480
ENSSSCG00000002020	ENSSSCG00000024761
ENSSSCG00000002028	ENSSSCG00000025117
ENSSSCG00000002037	ENSSSCG00000025133
ENSSSCG00000002041	ENSSSCG00000026044
ENSSSCG00000002129	ENSSSCG00000026363
ENSSSCG00000002144	ENSSSCG00000026533
ENSSSCG00000002245	ENSSSCG00000026612
ENSSSCG00000002252	ENSSSCG00000027153
ENSSSCG00000002254	ENSSSCG00000027409
ENSSSCG00000002257	ENSSSCG00000027745
ENSSSCG00000002268	ENSSSCG00000027952
ENSSSCG00000002269	ENSSSCG00000028336
ENSSSCG00000002292	ENSSSCG00000028355
ENSSSCG00000002295	ENSSSCG00000028414
ENSSSCG00000002306	ENSSSCG00000028691
ENSSSCG00000002340	ENSSSCG00000028777
ENSSSCG00000002357	ENSSSCG00000029343
ENSSSCG00000002375	ENSSSCG00000029411
ENSSSCG00000002377	ENSSSCG00000029570
ENSSSCG00000002381	ENSSSCG00000029658
ENSSSCG00000002389	ENSSSCG00000030182
ENSSSCG00000002397	ENSSSCG00000030277
ENSSSCG00000002408	ENSSSCG00000031085
ENSSSCG00000002410	ENSSSCG00000031346
ENSSSCG00000002411	ENSSSCG00000031420
ENSSSCG00000002425	ENSSSCG00000031449
ENSSSCG00000002426	ENSSSCG00000031598
ENSSSCG00000002434	ENSSSCG00000031661
ENSSSCG00000002443	ENSSSCG00000031775
ENSSSCG00000002444	ENSSSCG00000031924
ENSSSCG00000002445	ENSSSCG00000031990
ENSSSCG00000002450	ENSSSCG00000032053
ENSSSCG00000002467	ENSSSCG00000032084
ENSSSCG00000002506	ENSSSCG00000032096
ENSSSCG00000002523	ENSSSCG00000032228
ENSSSCG00000002525	ENSSSCG00000032313
ENSSSCG00000002533	ENSSSCG00000032360
ENSSSCG00000002535	ENSSSCG00000032366
ENSSSCG00000002547	ENSSSCG00000032936
ENSSSCG00000002637	ENSSSCG00000032950
ENSSSCG00000002640	ENSSSCG00000032978
ENSSSCG00000002655	ENSSSCG00000032996
ENSSSCG00000002681	ENSSSCG00000033167
ENSSSCG00000002697	ENSSSCG00000033191
ENSSSCG00000002701	ENSSSCG00000033268
ENSSSCG00000002707	ENSSSCG00000033432
ENSSSCG00000002720	ENSSSCG00000033516
ENSSSCG00000002739	ENSSSCG00000033624
ENSSSCG00000002764	ENSSSCG00000033708
ENSSSCG00000002774	ENSSSCG00000034284
ENSSSCG00000002795	ENSSSCG00000034624
ENSSSCG00000002846	ENSSSCG00000034735
ENSSSCG00000002860	ENSSSCG00000034863
ENSSSCG00000002862	ENSSSCG00000035153
ENSSSCG00000002873	ENSSSCG00000035489
ENSSSCG00000002891	ENSSSCG00000035524
ENSSSCG00000002904	ENSSSCG00000035675
ENSSSCG00000002930	ENSSSCG00000035958
ENSSSCG00000002950	ENSSSCG00000035965
ENSSSCG00000003000	ENSSSCG00000036236
ENSSSCG00000003016	ENSSSCG00000036326
ENSSSCG00000003042	ENSSSCG00000036527
ENSSSCG00000003062	ENSSSCG00000036544
ENSSSCG00000003090	ENSSSCG00000036669
ENSSSCG00000003092	ENSSSCG00000037510
ENSSSCG00000003103	ENSSSCG00000037676
ENSSSCG00000003112	ENSSSCG00000038001
ENSSSCG00000003115	ENSSSCG00000038044
ENSSSCG00000003124	ENSSSCG00000038149
ENSSSCG00000003133	ENSSSCG00000038257
ENSSSCG00000003143	ENSSSCG00000038632
ENSSSCG00000003193	ENSSSCG00000038657
ENSSSCG00000003195	ENSSSCG00000038868
ENSSSCG00000003222	ENSSSCG00000038870
ENSSSCG00000003227	ENSSSCG00000038969
ENSSSCG00000003353	ENSSSCG00000039021
ENSSSCG00000003384	ENSSSCG00000039258
ENSSSCG00000003400	ENSSSCG00000039311
ENSSSCG00000003404	ENSSSCG00000039679
ENSSSCG00000003451	ENSSSCG00000039797
ENSSSCG00000003461	ENSSSCG00000039862
ENSSSCG00000003491	ENSSSCG00000040786
ENSSSCG00000003506	ENSSSCG00000040968
ENSSSCG00000003520	ENSSSCG00000044767
ENSSSCG00000003541	ENSSSCG00000047218
ENSSSCG00000003554	ENSSSCG00000049861
ENSSSCG00000003561	ENSSSCG00000050713
ENSSSCG00000003570	ENSSSCG00000051830
ENSSSCG00000003580	ENSSSCG00000053520
ENSSSCG00000003586	ENSSSCG00000053937
ENSSSCG00000003592	ENSSSCG00000054981
ENSSSCG00000003627	ENSSSCG00000056293
ENSSSCG00000003637	ENSSSCG00000056414
ENSSSCG00000003640	ENSSSCG00000057749
ENSSSCG00000003652	ENSSSCG00000060304
ENSSSCG00000003662	ENSSSCG00000062134
ENSSSCG00000003669	ENSSSCG00000062393
ENSSSCG00000003679	ENSSSCG00000062464
ENSSSCG00000003682
ENSSSCG00000003691
ENSSSCG00000003697
ENSSSCG00000003701
ENSSSCG00000003702
ENSSSCG00000003708
ENSSSCG00000003710
ENSSSCG00000003716
ENSSSCG00000003728
ENSSSCG00000003731
ENSSSCG00000003748
ENSSSCG00000003757
ENSSSCG00000003771
ENSSSCG00000003772
ENSSSCG00000003777
ENSSSCG00000003788
ENSSSCG00000003793
ENSSSCG00000003795
ENSSSCG00000003797
ENSSSCG00000003798
ENSSSCG00000003811
ENSSSCG00000003816
ENSSSCG00000003819
ENSSSCG00000003825
ENSSSCG00000003839
ENSSSCG00000003872
ENSSSCG00000003875
ENSSSCG00000003898
ENSSSCG00000003965
ENSSSCG00000003995
ENSSSCG00000004017
ENSSSCG00000004029
ENSSSCG00000004037
ENSSSCG00000004075
ENSSSCG00000004088
ENSSSCG00000004106
ENSSSCG00000004133
ENSSSCG00000004139
ENSSSCG00000004146
ENSSSCG00000004150
ENSSSCG00000004154
ENSSSCG00000004164
ENSSSCG00000004165
ENSSSCG00000004166
ENSSSCG00000004178
ENSSSCG00000004187
ENSSSCG00000004221
ENSSSCG00000004222
ENSSSCG00000004244
ENSSSCG00000004245
ENSSSCG00000004250
ENSSSCG00000004254
ENSSSCG00000004255
ENSSSCG00000004262
ENSSSCG00000004272
ENSSSCG00000004300
ENSSSCG00000004309
ENSSSCG00000004311
ENSSSCG00000004328
ENSSSCG00000004342
ENSSSCG00000004353
ENSSSCG00000004370
ENSSSCG00000004388
ENSSSCG00000004402
ENSSSCG00000004419
ENSSSCG00000004453
ENSSSCG00000004454
ENSSSCG00000004498
ENSSSCG00000004505
ENSSSCG00000004528
ENSSSCG00000004531
ENSSSCG00000004538
ENSSSCG00000004540
ENSSSCG00000004541
ENSSSCG00000004549
ENSSSCG00000004554
ENSSSCG00000004558
ENSSSCG00000004570
ENSSSCG00000004584
ENSSSCG00000004589
ENSSSCG00000004600
ENSSSCG00000004607
ENSSSCG00000004608
ENSSSCG00000004610
ENSSSCG00000004612
ENSSSCG00000004614
ENSSSCG00000004622
ENSSSCG00000004630
ENSSSCG00000004632
ENSSSCG00000004644
ENSSSCG00000004651
ENSSSCG00000004653
ENSSSCG00000004661
ENSSSCG00000004663
ENSSSCG00000004674
ENSSSCG00000004713
ENSSSCG00000004719
ENSSSCG00000004739
ENSSSCG00000004755
ENSSSCG00000004772
ENSSSCG00000004779
ENSSSCG00000004781
ENSSSCG00000004795
ENSSSCG00000004807
ENSSSCG00000004819
ENSSSCG00000004821
ENSSSCG00000004822
ENSSSCG00000004849
ENSSSCG00000004858
ENSSSCG00000004893
ENSSSCG00000004898
ENSSSCG00000004899
ENSSSCG00000004907
ENSSSCG00000004912
ENSSSCG00000004943
ENSSSCG00000004952
ENSSSCG00000004955
ENSSSCG00000004956
ENSSSCG00000004957
ENSSSCG00000004973
ENSSSCG00000004989
ENSSSCG00000005002
ENSSSCG00000005009
ENSSSCG00000005011
ENSSSCG00000005012
ENSSSCG00000005040
ENSSSCG00000005041
ENSSSCG00000005043
ENSSSCG00000005062
ENSSSCG00000005063
ENSSSCG00000005065
ENSSSCG00000005066
ENSSSCG00000005072
ENSSSCG00000005084
ENSSSCG00000005087
ENSSSCG00000005097
ENSSSCG00000005126
ENSSSCG00000005130
ENSSSCG00000005135
ENSSSCG00000005166
ENSSSCG00000005167
ENSSSCG00000005169
ENSSSCG00000005178
ENSSSCG00000005184
ENSSSCG00000005186
ENSSSCG00000005198
ENSSSCG00000005204
ENSSSCG00000005207
ENSSSCG00000005208
ENSSSCG00000005229
ENSSSCG00000005243
ENSSSCG00000005273
ENSSSCG00000005284
ENSSSCG00000005296
ENSSSCG00000005343
ENSSSCG00000005350
ENSSSCG00000005373
ENSSSCG00000005382
ENSSSCG00000005386
ENSSSCG00000005393
ENSSSCG00000005403
ENSSSCG00000005423
ENSSSCG00000005440
ENSSSCG00000005449
ENSSSCG00000005455
ENSSSCG00000005469
ENSSSCG00000005480
ENSSSCG00000005487
ENSSSCG00000005529
ENSSSCG00000005532
ENSSSCG00000005582
ENSSSCG00000005587
ENSSSCG00000005600
ENSSSCG00000005607
ENSSSCG00000005620
ENSSSCG00000005628
ENSSSCG00000005631
ENSSSCG00000005636
ENSSSCG00000005648
ENSSSCG00000005660
ENSSSCG00000005689
ENSSSCG00000005701
ENSSSCG00000005716
ENSSSCG00000005751
ENSSSCG00000005771
ENSSSCG00000005786
ENSSSCG00000005852
ENSSSCG00000005935
ENSSSCG00000005941
ENSSSCG00000005954
ENSSSCG00000005959
ENSSSCG00000005967
ENSSSCG00000005994
ENSSSCG00000006003
ENSSSCG00000006016
ENSSSCG00000006031
ENSSSCG00000006032
ENSSSCG00000006034
ENSSSCG00000006035
ENSSSCG00000006040
ENSSSCG00000006062
ENSSSCG00000006079
ENSSSCG00000006084
ENSSSCG00000006107
ENSSSCG00000006110
ENSSSCG00000006115
ENSSSCG00000006127
ENSSSCG00000006135
ENSSSCG00000006136
ENSSSCG00000006147
ENSSSCG00000006149
ENSSSCG00000006157
ENSSSCG00000006160
ENSSSCG00000006163
ENSSSCG00000006164
ENSSSCG00000006177
ENSSSCG00000006179
ENSSSCG00000006187
ENSSSCG00000006194
ENSSSCG00000006201
ENSSSCG00000006209
ENSSSCG00000006236
ENSSSCG00000006261
ENSSSCG00000006285
ENSSSCG00000006286
ENSSSCG00000006298
ENSSSCG00000006299
ENSSSCG00000006340
ENSSSCG00000006353
ENSSSCG00000006360
ENSSSCG00000006369
ENSSSCG00000006372
ENSSSCG00000006381
ENSSSCG00000006382
ENSSSCG00000006383
ENSSSCG00000006415
ENSSSCG00000006418
ENSSSCG00000006452
ENSSSCG00000006453
ENSSSCG00000006456
ENSSSCG00000006457
ENSSSCG00000006479
ENSSSCG00000006481
ENSSSCG00000006506
ENSSSCG00000006507
ENSSSCG00000006522
ENSSSCG00000006526
ENSSSCG00000006542
ENSSSCG00000006547
ENSSSCG00000006550
ENSSSCG00000006553
ENSSSCG00000006572
ENSSSCG00000006587
ENSSSCG00000006619
ENSSSCG00000006666
ENSSSCG00000006667
ENSSSCG00000006694
ENSSSCG00000006735
ENSSSCG00000006754
ENSSSCG00000006761
ENSSSCG00000006762
ENSSSCG00000006766
ENSSSCG00000006775
ENSSSCG00000006791
ENSSSCG00000006809
ENSSSCG00000006841
ENSSSCG00000006850
ENSSSCG00000006860
ENSSSCG00000006861
ENSSSCG00000006866
ENSSSCG00000006872
ENSSSCG00000006873
ENSSSCG00000006876
ENSSSCG00000006887
ENSSSCG00000006894
ENSSSCG00000006901
ENSSSCG00000006903
ENSSSCG00000006904
ENSSSCG00000006911
ENSSSCG00000006925
ENSSSCG00000006927
ENSSSCG00000006948
ENSSSCG00000006959
ENSSSCG00000006968
ENSSSCG00000006983
ENSSSCG00000006987
ENSSSCG00000007033
ENSSSCG00000007043
ENSSSCG00000007074
ENSSSCG00000007079
ENSSSCG00000007089
ENSSSCG00000007095
ENSSSCG00000007155
ENSSSCG00000007161
ENSSSCG00000007172
ENSSSCG00000007198
ENSSSCG00000007236
ENSSSCG00000007253
ENSSSCG00000007291
ENSSSCG00000007307
ENSSSCG00000007311
ENSSSCG00000007314
ENSSSCG00000007315
ENSSSCG00000007317
ENSSSCG00000007349
ENSSSCG00000007355
ENSSSCG00000007360
ENSSSCG00000007369
ENSSSCG00000007371
ENSSSCG00000007381
ENSSSCG00000007384
ENSSSCG00000007438
ENSSSCG00000007463
ENSSSCG00000007465
ENSSSCG00000007469
ENSSSCG00000007477
ENSSSCG00000007488
ENSSSCG00000007513
ENSSSCG00000007514
ENSSSCG00000007540
ENSSSCG00000007554
ENSSSCG00000007592
ENSSSCG00000007603
ENSSSCG00000007617
ENSSSCG00000007636
ENSSSCG00000007637
ENSSSCG00000007642
ENSSSCG00000007673
ENSSSCG00000007700
ENSSSCG00000007705
ENSSSCG00000007733
ENSSSCG00000007739
ENSSSCG00000007753
ENSSSCG00000007797
ENSSSCG00000007806
ENSSSCG00000007816
ENSSSCG00000007830
ENSSSCG00000007858
ENSSSCG00000007899
ENSSSCG00000007909
ENSSSCG00000007949
ENSSSCG00000007955
ENSSSCG00000007992
ENSSSCG00000008018
ENSSSCG00000008044
ENSSSCG00000008101
ENSSSCG00000008130
ENSSSCG00000008132
ENSSSCG00000008135
ENSSSCG00000008138
ENSSSCG00000008141
ENSSSCG00000008150
ENSSSCG00000008159
ENSSSCG00000008166
ENSSSCG00000008167
ENSSSCG00000008186
ENSSSCG00000008187
ENSSSCG00000008200
ENSSSCG00000008242
ENSSSCG00000008245
ENSSSCG00000008308
ENSSSCG00000008311
ENSSSCG00000008317
ENSSSCG00000008339
ENSSSCG00000008346
ENSSSCG00000008347
ENSSSCG00000008376
ENSSSCG00000008388
ENSSSCG00000008404
ENSSSCG00000008413
ENSSSCG00000008428
ENSSSCG00000008434
ENSSSCG00000008447
ENSSSCG00000008452
ENSSSCG00000008464
ENSSSCG00000008478
ENSSSCG00000008488
ENSSSCG00000008496
ENSSSCG00000008517
ENSSSCG00000008518
ENSSSCG00000008538
ENSSSCG00000008574
ENSSSCG00000008575
ENSSSCG00000008578
ENSSSCG00000008583
ENSSSCG00000008604
ENSSSCG00000008631
ENSSSCG00000008635
ENSSSCG00000008638
ENSSSCG00000008644
ENSSSCG00000008690
ENSSSCG00000008740
ENSSSCG00000008748
ENSSSCG00000008749
ENSSSCG00000008753
ENSSSCG00000008754
ENSSSCG00000008788
ENSSSCG00000008794
ENSSSCG00000008816
ENSSSCG00000008831
ENSSSCG00000008841
ENSSSCG00000008868
ENSSSCG00000008874
ENSSSCG00000008881
ENSSSCG00000008888
ENSSSCG00000008902
ENSSSCG00000008903
ENSSSCG00000008913
ENSSSCG00000008935
ENSSSCG00000008937
ENSSSCG00000008940
ENSSSCG00000008942
ENSSSCG00000008943
ENSSSCG00000008948
ENSSSCG00000008950
ENSSSCG00000008959
ENSSSCG00000008961
ENSSSCG00000008966
ENSSSCG00000008978
ENSSSCG00000008990
ENSSSCG00000008994
ENSSSCG00000008997
ENSSSCG00000009012
ENSSSCG00000009031
ENSSSCG00000009035
ENSSSCG00000009037
ENSSSCG00000009039
ENSSSCG00000009043
ENSSSCG00000009045
ENSSSCG00000009048
ENSSSCG00000009061
ENSSSCG00000009083
ENSSSCG00000009111
ENSSSCG00000009125
ENSSSCG00000009137
ENSSSCG00000009160
ENSSSCG00000009184
ENSSSCG00000009225
ENSSSCG00000009228
ENSSSCG00000009231
ENSSSCG00000009322
ENSSSCG00000009326
ENSSSCG00000009345
ENSSSCG00000009361
ENSSSCG00000009369
ENSSSCG00000009374
ENSSSCG00000009377
ENSSSCG00000009380
ENSSSCG00000009381
ENSSSCG00000009401
ENSSSCG00000009405
ENSSSCG00000009408
ENSSSCG00000009419
ENSSSCG00000009435
ENSSSCG00000009482
ENSSSCG00000009485
ENSSSCG00000009490
ENSSSCG00000009498
ENSSSCG00000009505
ENSSSCG00000009521
ENSSSCG00000009524
ENSSSCG00000009527
ENSSSCG00000009534
ENSSSCG00000009567
ENSSSCG00000009569
ENSSSCG00000009622
ENSSSCG00000009679
ENSSSCG00000009681
ENSSSCG00000009683
ENSSSCG00000009711
ENSSSCG00000009713
ENSSSCG00000009714
ENSSSCG00000009717
ENSSSCG00000009729
ENSSSCG00000009745
ENSSSCG00000009748
ENSSSCG00000009754
ENSSSCG00000009764
ENSSSCG00000009766
ENSSSCG00000009770
ENSSSCG00000009773
ENSSSCG00000009777
ENSSSCG00000009781
ENSSSCG00000009784
ENSSSCG00000009788
ENSSSCG00000009793
ENSSSCG00000009828
ENSSSCG00000009834
ENSSSCG00000009839
ENSSSCG00000009849
ENSSSCG00000009862
ENSSSCG00000009864
ENSSSCG00000009867
ENSSSCG00000009889
ENSSSCG00000009893
ENSSSCG00000009925
ENSSSCG00000009927
ENSSSCG00000009932
ENSSSCG00000009936
ENSSSCG00000009960
ENSSSCG00000009962
ENSSSCG00000009995
ENSSSCG00000010006
ENSSSCG00000010015
ENSSSCG00000010032
ENSSSCG00000010081
ENSSSCG00000010094
ENSSSCG00000010145
ENSSSCG00000010146
ENSSSCG00000010162
ENSSSCG00000010177
ENSSSCG00000010187
ENSSSCG00000010199
ENSSSCG00000010203
ENSSSCG00000010214
ENSSSCG00000010226
ENSSSCG00000010232
ENSSSCG00000010241
ENSSSCG00000010254
ENSSSCG00000010260
ENSSSCG00000010271
ENSSSCG00000010277
ENSSSCG00000010280
ENSSSCG00000010283
ENSSSCG00000010301
ENSSSCG00000010312
ENSSSCG00000010313
ENSSSCG00000010315
ENSSSCG00000010329
ENSSSCG00000010330
ENSSSCG00000010370
ENSSSCG00000010384
ENSSSCG00000010427
ENSSSCG00000010429
ENSSSCG00000010433
ENSSSCG00000010447
ENSSSCG00000010451
ENSSSCG00000010456
ENSSSCG00000010457
ENSSSCG00000010461
ENSSSCG00000010468
ENSSSCG00000010470
ENSSSCG00000010474
ENSSSCG00000010484
ENSSSCG00000010485
ENSSSCG00000010494
ENSSSCG00000010502
ENSSSCG00000010513
ENSSSCG00000010535
ENSSSCG00000010540
ENSSSCG00000010541
ENSSSCG00000010543
ENSSSCG00000010548
ENSSSCG00000010561
ENSSSCG00000010589
ENSSSCG00000010595
ENSSSCG00000010627
ENSSSCG00000010631
ENSSSCG00000010638
ENSSSCG00000010640
ENSSSCG00000010648
ENSSSCG00000010649
ENSSSCG00000010653
ENSSSCG00000010658
ENSSSCG00000010664
ENSSSCG00000010665
ENSSSCG00000010669
ENSSSCG00000010685
ENSSSCG00000010701
ENSSSCG00000010702
ENSSSCG00000010741
ENSSSCG00000010746
ENSSSCG00000010757
ENSSSCG00000010772
ENSSSCG00000010826
ENSSSCG00000010829
ENSSSCG00000010835
ENSSSCG00000010872
ENSSSCG00000010900
ENSSSCG00000010926
ENSSSCG00000010955
ENSSSCG00000010960
ENSSSCG00000010973
ENSSSCG00000011001
ENSSSCG00000011010
ENSSSCG00000011041
ENSSSCG00000011043
ENSSSCG00000011046
ENSSSCG00000011048
ENSSSCG00000011056
ENSSSCG00000011065
ENSSSCG00000011079
ENSSSCG00000011081
ENSSSCG00000011085
ENSSSCG00000011090
ENSSSCG00000011101
ENSSSCG00000011107
ENSSSCG00000011111
ENSSSCG00000011117
ENSSSCG00000011127
ENSSSCG00000011131
ENSSSCG00000011133
ENSSSCG00000011147
ENSSSCG00000011181
ENSSSCG00000011193
ENSSSCG00000011194
ENSSSCG00000011208
ENSSSCG00000011217
ENSSSCG00000011226
ENSSSCG00000011230
ENSSSCG00000011238
ENSSSCG00000011260
ENSSSCG00000011264
ENSSSCG00000011269
ENSSSCG00000011279
ENSSSCG00000011284
ENSSSCG00000011297
ENSSSCG00000011301
ENSSSCG00000011312
ENSSSCG00000011325
ENSSSCG00000011334
ENSSSCG00000011336
ENSSSCG00000011340
ENSSSCG00000011346
ENSSSCG00000011347
ENSSSCG00000011415
ENSSSCG00000011423
ENSSSCG00000011433
ENSSSCG00000011439
ENSSSCG00000011446
ENSSSCG00000011482
ENSSSCG00000011486
ENSSSCG00000011495
ENSSSCG00000011497
ENSSSCG00000011500
ENSSSCG00000011501
ENSSSCG00000011510
ENSSSCG00000011535
ENSSSCG00000011552
ENSSSCG00000011561
ENSSSCG00000011575
ENSSSCG00000011576
ENSSSCG00000011579
ENSSSCG00000011592
ENSSSCG00000011593
ENSSSCG00000011594
ENSSSCG00000011600
ENSSSCG00000011609
ENSSSCG00000011618
ENSSSCG00000011619
ENSSSCG00000011628
ENSSSCG00000011652
ENSSSCG00000011657
ENSSSCG00000011672
ENSSSCG00000011676
ENSSSCG00000011677
ENSSSCG00000011693
ENSSSCG00000011695
ENSSSCG00000011714
ENSSSCG00000011723
ENSSSCG00000011736
ENSSSCG00000011750
ENSSSCG00000011756
ENSSSCG00000011762
ENSSSCG00000011765
ENSSSCG00000011776
ENSSSCG00000011787
ENSSSCG00000011794
ENSSSCG00000011799
ENSSSCG00000011837
ENSSSCG00000011853
ENSSSCG00000011855
ENSSSCG00000011859
ENSSSCG00000011870
ENSSSCG00000011880
ENSSSCG00000011889
ENSSSCG00000011892
ENSSSCG00000011899
ENSSSCG00000011914
ENSSSCG00000011917
ENSSSCG00000011940
ENSSSCG00000011942
ENSSSCG00000011946
ENSSSCG00000011967
ENSSSCG00000011996
ENSSSCG00000012000
ENSSSCG00000012020
ENSSSCG00000012029
ENSSSCG00000012065
ENSSSCG00000012066
ENSSSCG00000012075
ENSSSCG00000012129
ENSSSCG00000012131
ENSSSCG00000012134
ENSSSCG00000012153
ENSSSCG00000012181
ENSSSCG00000012201
ENSSSCG00000012203
ENSSSCG00000012247
ENSSSCG00000012250
ENSSSCG00000012258
ENSSSCG00000012266
ENSSSCG00000012283
ENSSSCG00000012288
ENSSSCG00000012297
ENSSSCG00000012317
ENSSSCG00000012325
ENSSSCG00000012332
ENSSSCG00000012363
ENSSSCG00000012367
ENSSSCG00000012380
ENSSSCG00000012400
ENSSSCG00000012416
ENSSSCG00000012426
ENSSSCG00000012434
ENSSSCG00000012446
ENSSSCG00000012459
ENSSSCG00000012486
ENSSSCG00000012487
ENSSSCG00000012490
ENSSSCG00000012494
ENSSSCG00000012528
ENSSSCG00000012535
ENSSSCG00000012540
ENSSSCG00000012546
ENSSSCG00000012556
ENSSSCG00000012561
ENSSSCG00000012581
ENSSSCG00000012585
ENSSSCG00000012606
ENSSSCG00000012617
ENSSSCG00000012619
ENSSSCG00000012637
ENSSSCG00000012649
ENSSSCG00000012655
ENSSSCG00000012656
ENSSSCG00000012659
ENSSSCG00000012663
ENSSSCG00000012713
ENSSSCG00000012744
ENSSSCG00000012758
ENSSSCG00000012773
ENSSSCG00000012874
ENSSSCG00000012884
ENSSSCG00000012889
ENSSSCG00000012971
ENSSSCG00000013048
ENSSSCG00000013054
ENSSSCG00000013057
ENSSSCG00000013078
ENSSSCG00000013106
ENSSSCG00000013107
ENSSSCG00000013119
ENSSSCG00000013145
ENSSSCG00000013155
ENSSSCG00000013177
ENSSSCG00000013235
ENSSSCG00000013238
ENSSSCG00000013256
ENSSSCG00000013261
ENSSSCG00000013266
ENSSSCG00000013273
ENSSSCG00000013285
ENSSSCG00000013294
ENSSSCG00000013296
ENSSSCG00000013298
ENSSSCG00000013311
ENSSSCG00000013330
ENSSSCG00000013331
ENSSSCG00000013335
ENSSSCG00000013338
ENSSSCG00000013339
ENSSSCG00000013341
ENSSSCG00000013347
ENSSSCG00000013361
ENSSSCG00000013367
ENSSSCG00000013382
ENSSSCG00000013399
ENSSSCG00000013411
ENSSSCG00000013446
ENSSSCG00000013448
ENSSSCG00000013453
ENSSSCG00000013457
ENSSSCG00000013470
ENSSSCG00000013471
ENSSSCG00000013475
ENSSSCG00000013481
ENSSSCG00000013490
ENSSSCG00000013498
ENSSSCG00000013538
ENSSSCG00000013566
ENSSSCG00000013568
ENSSSCG00000013588
ENSSSCG00000013632
ENSSSCG00000013634
ENSSSCG00000013647
ENSSSCG00000013665
ENSSSCG00000013720
ENSSSCG00000013726
ENSSSCG00000013730
ENSSSCG00000013754
ENSSSCG00000013755
ENSSSCG00000013775
ENSSSCG00000013829
ENSSSCG00000013842
ENSSSCG00000013857
ENSSSCG00000013861
ENSSSCG00000013873
ENSSSCG00000013879
ENSSSCG00000013896
ENSSSCG00000013913
ENSSSCG00000013915
ENSSSCG00000013938
ENSSSCG00000014003
ENSSSCG00000014011
ENSSSCG00000014012
ENSSSCG00000014031
ENSSSCG00000014038
ENSSSCG00000014043
ENSSSCG00000014046
ENSSSCG00000014053
ENSSSCG00000014063
ENSSSCG00000014083
ENSSSCG00000014093
ENSSSCG00000014100
ENSSSCG00000014101
ENSSSCG00000014128
ENSSSCG00000014137
ENSSSCG00000014147
ENSSSCG00000014152
ENSSSCG00000014168
ENSSSCG00000014179
ENSSSCG00000014195
ENSSSCG00000014204
ENSSSCG00000014211
ENSSSCG00000014215
ENSSSCG00000014217
ENSSSCG00000014224
ENSSSCG00000014225
ENSSSCG00000014232
ENSSSCG00000014252
ENSSSCG00000014267
ENSSSCG00000014283
ENSSSCG00000014285
ENSSSCG00000014286
ENSSSCG00000014291
ENSSSCG00000014293
ENSSSCG00000014304
ENSSSCG00000014307
ENSSSCG00000014319
ENSSSCG00000014362
ENSSSCG00000014401
ENSSSCG00000014406
ENSSSCG00000014408
ENSSSCG00000014411
ENSSSCG00000014414
ENSSSCG00000014418
ENSSSCG00000014436
ENSSSCG00000014556
ENSSSCG00000014670
ENSSSCG00000014725
ENSSSCG00000014794
ENSSSCG00000014851
ENSSSCG00000014852
ENSSSCG00000014880
ENSSSCG00000014893
ENSSSCG00000014898
ENSSSCG00000014903
ENSSSCG00000014924
ENSSSCG00000014927
ENSSSCG00000014934
ENSSSCG00000014950
ENSSSCG00000014975
ENSSSCG00000014998
ENSSSCG00000014999
ENSSSCG00000015009
ENSSSCG00000015010
ENSSSCG00000015011
ENSSSCG00000015023
ENSSSCG00000015044
ENSSSCG00000015045
ENSSSCG00000015056
ENSSSCG00000015079
ENSSSCG00000015083
ENSSSCG00000015095
ENSSSCG00000015106
ENSSSCG00000015151
ENSSSCG00000015205
ENSSSCG00000015211
ENSSSCG00000015233
ENSSSCG00000015242
ENSSSCG00000015247
ENSSSCG00000015282
ENSSSCG00000015284
ENSSSCG00000015288
ENSSSCG00000015290
ENSSSCG00000015298
ENSSSCG00000015314
ENSSSCG00000015315
ENSSSCG00000015329
ENSSSCG00000015331
ENSSSCG00000015334
ENSSSCG00000015335
ENSSSCG00000015356
ENSSSCG00000015357
ENSSSCG00000015360
ENSSSCG00000015373
ENSSSCG00000015375
ENSSSCG00000015390
ENSSSCG00000015391
ENSSSCG00000015426
ENSSSCG00000015427
ENSSSCG00000015445
ENSSSCG00000015485
ENSSSCG00000015492
ENSSSCG00000015494
ENSSSCG00000015496
ENSSSCG00000015499
ENSSSCG00000015504
ENSSSCG00000015522
ENSSSCG00000015539
ENSSSCG00000015540
ENSSSCG00000015565
ENSSSCG00000015566
ENSSSCG00000015576
ENSSSCG00000015577
ENSSSCG00000015603
ENSSSCG00000015604
ENSSSCG00000015612
ENSSSCG00000015613
ENSSSCG00000015645
ENSSSCG00000015662
ENSSSCG00000015669
ENSSSCG00000015673
ENSSSCG00000015696
ENSSSCG00000015700
ENSSSCG00000015701
ENSSSCG00000015729
ENSSSCG00000015742
ENSSSCG00000015769
ENSSSCG00000015770
ENSSSCG00000015784
ENSSSCG00000015810
ENSSSCG00000015823
ENSSSCG00000015845
ENSSSCG00000015851
ENSSSCG00000015867
ENSSSCG00000015872
ENSSSCG00000015874
ENSSSCG00000015876
ENSSSCG00000015885
ENSSSCG00000015888
ENSSSCG00000015917
ENSSSCG00000015926
ENSSSCG00000015958
ENSSSCG00000015963
ENSSSCG00000015973
ENSSSCG00000015987
ENSSSCG00000016009
ENSSSCG00000016017
ENSSSCG00000016019
ENSSSCG00000016032
ENSSSCG00000016045
ENSSSCG00000016047
ENSSSCG00000016050
ENSSSCG00000016052
ENSSSCG00000016053
ENSSSCG00000016056
ENSSSCG00000016057
ENSSSCG00000016062
ENSSSCG00000016073
ENSSSCG00000016077
ENSSSCG00000016079
ENSSSCG00000016087
ENSSSCG00000016111
ENSSSCG00000016116
ENSSSCG00000016131
ENSSSCG00000016147
ENSSSCG00000016164
ENSSSCG00000016168
ENSSSCG00000016174
ENSSSCG00000016194
ENSSSCG00000016223
ENSSSCG00000016230
ENSSSCG00000016239
ENSSSCG00000016245
ENSSSCG00000016248
ENSSSCG00000016256
ENSSSCG00000016263
ENSSSCG00000016266
ENSSSCG00000016279
ENSSSCG00000016330
ENSSSCG00000016374
ENSSSCG00000016391
ENSSSCG00000016409
ENSSSCG00000016432
ENSSSCG00000016488
ENSSSCG00000016491
ENSSSCG00000016501
ENSSSCG00000016510
ENSSSCG00000016513
ENSSSCG00000016527
ENSSSCG00000016535
ENSSSCG00000016543
ENSSSCG00000016549
ENSSSCG00000016555
ENSSSCG00000016566
ENSSSCG00000016639
ENSSSCG00000016640
ENSSSCG00000016672
ENSSSCG00000016684
ENSSSCG00000016703
ENSSSCG00000016715
ENSSSCG00000016722
ENSSSCG00000016751
ENSSSCG00000016778
ENSSSCG00000016792
ENSSSCG00000016809
ENSSSCG00000016821
ENSSSCG00000016824
ENSSSCG00000016829
ENSSSCG00000016853
ENSSSCG00000016861
ENSSSCG00000016865
ENSSSCG00000016882
ENSSSCG00000016883
ENSSSCG00000016888
ENSSSCG00000016893
ENSSSCG00000016898
ENSSSCG00000016912
ENSSSCG00000016920
ENSSSCG00000016925
ENSSSCG00000016948
ENSSSCG00000016968
ENSSSCG00000016981
ENSSSCG00000016992
ENSSSCG00000017003
ENSSSCG00000017024
ENSSSCG00000017027
ENSSSCG00000017052
ENSSSCG00000017053
ENSSSCG00000017058
ENSSSCG00000017065
ENSSSCG00000017072
ENSSSCG00000017094
ENSSSCG00000017103
ENSSSCG00000017116
ENSSSCG00000017134
ENSSSCG00000017167
ENSSSCG00000017168
ENSSSCG00000017187
ENSSSCG00000017201
ENSSSCG00000017202
ENSSSCG00000017206
ENSSSCG00000017235
ENSSSCG00000017238
ENSSSCG00000017254
ENSSSCG00000017274
ENSSSCG00000017278
ENSSSCG00000017301
ENSSSCG00000017313
ENSSSCG00000017330
ENSSSCG00000017359
ENSSSCG00000017365
ENSSSCG00000017383
ENSSSCG00000017395
ENSSSCG00000017397
ENSSSCG00000017403
ENSSSCG00000017475
ENSSSCG00000017476
ENSSSCG00000017477
ENSSSCG00000017493
ENSSSCG00000017513
ENSSSCG00000017514
ENSSSCG00000017525
ENSSSCG00000017529
ENSSSCG00000017537
ENSSSCG00000017555
ENSSSCG00000017592
ENSSSCG00000017605
ENSSSCG00000017609
ENSSSCG00000017614
ENSSSCG00000017615
ENSSSCG00000017626
ENSSSCG00000017642
ENSSSCG00000017670
ENSSSCG00000017678
ENSSSCG00000017690
ENSSSCG00000017728
ENSSSCG00000017735
ENSSSCG00000017744
ENSSSCG00000017749
ENSSSCG00000017752
ENSSSCG00000017753
ENSSSCG00000017790
ENSSSCG00000017801
ENSSSCG00000017812
ENSSSCG00000017862
ENSSSCG00000017868
ENSSSCG00000017876
ENSSSCG00000017877
ENSSSCG00000017884
ENSSSCG00000017924
ENSSSCG00000017941
ENSSSCG00000017993
ENSSSCG00000018016
ENSSSCG00000018053
ENSSSCG00000020686
ENSSSCG00000020694
ENSSSCG00000020701
ENSSSCG00000020711
ENSSSCG00000020801
ENSSSCG00000020803
ENSSSCG00000020856
ENSSSCG00000020864
ENSSSCG00000020879
ENSSSCG00000020885
ENSSSCG00000020899
ENSSSCG00000020906
ENSSSCG00000020931
ENSSSCG00000020962
ENSSSCG00000020964
ENSSSCG00000021018
ENSSSCG00000021036
ENSSSCG00000021038
ENSSSCG00000021040
ENSSSCG00000021041
ENSSSCG00000021060
ENSSSCG00000021118
ENSSSCG00000021204
ENSSSCG00000021236
ENSSSCG00000021238
ENSSSCG00000021270
ENSSSCG00000021306
ENSSSCG00000021353
ENSSSCG00000021418
ENSSSCG00000021514
ENSSSCG00000021527
ENSSSCG00000021587
ENSSSCG00000021588
ENSSSCG00000021612
ENSSSCG00000021638
ENSSSCG00000021657
ENSSSCG00000021664
ENSSSCG00000021711
ENSSSCG00000021728
ENSSSCG00000021731
ENSSSCG00000021734
ENSSSCG00000021739
ENSSSCG00000021748
ENSSSCG00000021749
ENSSSCG00000021774
ENSSSCG00000021784
ENSSSCG00000021793
ENSSSCG00000021814
ENSSSCG00000021818
ENSSSCG00000021828
ENSSSCG00000021874
ENSSSCG00000021898
ENSSSCG00000021944
ENSSSCG00000021991
ENSSSCG00000022055
ENSSSCG00000022070
ENSSSCG00000022099
ENSSSCG00000022128
ENSSSCG00000022129
ENSSSCG00000022140
ENSSSCG00000022173
ENSSSCG00000022204
ENSSSCG00000022240
ENSSSCG00000022283
ENSSSCG00000022301
ENSSSCG00000022303
ENSSSCG00000022331
ENSSSCG00000022372
ENSSSCG00000022387
ENSSSCG00000022401
ENSSSCG00000022405
ENSSSCG00000022429
ENSSSCG00000022479
ENSSSCG00000022486
ENSSSCG00000022492
ENSSSCG00000022496
ENSSSCG00000022521
ENSSSCG00000022553
ENSSSCG00000022609
ENSSSCG00000022616
ENSSSCG00000022634
ENSSSCG00000022655
ENSSSCG00000022671
ENSSSCG00000022676
ENSSSCG00000022719
ENSSSCG00000022738
ENSSSCG00000022741
ENSSSCG00000022797
ENSSSCG00000022806
ENSSSCG00000022845
ENSSSCG00000022868
ENSSSCG00000022869
ENSSSCG00000022919
ENSSSCG00000022951
ENSSSCG00000022952
ENSSSCG00000022963
ENSSSCG00000022980
ENSSSCG00000022982
ENSSSCG00000022986
ENSSSCG00000023026
ENSSSCG00000023033
ENSSSCG00000023105
ENSSSCG00000023126
ENSSSCG00000023155
ENSSSCG00000023169
ENSSSCG00000023255
ENSSSCG00000023266
ENSSSCG00000023301
ENSSSCG00000023303
ENSSSCG00000023374
ENSSSCG00000023408
ENSSSCG00000023426
ENSSSCG00000023434
ENSSSCG00000023441
ENSSSCG00000023451
ENSSSCG00000023495
ENSSSCG00000023565
ENSSSCG00000023593
ENSSSCG00000023662
ENSSSCG00000023680
ENSSSCG00000023715
ENSSSCG00000023738
ENSSSCG00000023775
ENSSSCG00000023776
ENSSSCG00000023818
ENSSSCG00000023820
ENSSSCG00000023842
ENSSSCG00000023857
ENSSSCG00000023907
ENSSSCG00000023912
ENSSSCG00000023920
ENSSSCG00000023929
ENSSSCG00000023948
ENSSSCG00000023955
ENSSSCG00000023983
ENSSSCG00000023993
ENSSSCG00000023994
ENSSSCG00000024065
ENSSSCG00000024081
ENSSSCG00000024125
ENSSSCG00000024126
ENSSSCG00000024193
ENSSSCG00000024201
ENSSSCG00000024204
ENSSSCG00000024232
ENSSSCG00000024235
ENSSSCG00000024253
ENSSSCG00000024288
ENSSSCG00000024290
ENSSSCG00000024293
ENSSSCG00000024314
ENSSSCG00000024329
ENSSSCG00000024351
ENSSSCG00000024377
ENSSSCG00000024385
ENSSSCG00000024396
ENSSSCG00000024403
ENSSSCG00000024412
ENSSSCG00000024417
ENSSSCG00000024424
ENSSSCG00000024439
ENSSSCG00000024485
ENSSSCG00000024494
ENSSSCG00000024564
ENSSSCG00000024621
ENSSSCG00000024622
ENSSSCG00000024678
ENSSSCG00000024681
ENSSSCG00000024780
ENSSSCG00000024800
ENSSSCG00000024818
ENSSSCG00000024876
ENSSSCG00000024895
ENSSSCG00000024904
ENSSSCG00000024913
ENSSSCG00000024954
ENSSSCG00000024975
ENSSSCG00000025020
ENSSSCG00000025023
ENSSSCG00000025038
ENSSSCG00000025053
ENSSSCG00000025087
ENSSSCG00000025109
ENSSSCG00000025151
ENSSSCG00000025182
ENSSSCG00000025203
ENSSSCG00000025214
ENSSSCG00000025240
ENSSSCG00000025243
ENSSSCG00000025252
ENSSSCG00000025293
ENSSSCG00000025298
ENSSSCG00000025315
ENSSSCG00000025344
ENSSSCG00000025357
ENSSSCG00000025425
ENSSSCG00000025455
ENSSSCG00000025514
ENSSSCG00000025592
ENSSSCG00000025644
ENSSSCG00000025651
ENSSSCG00000025653
ENSSSCG00000025672
ENSSSCG00000025701
ENSSSCG00000025704
ENSSSCG00000025717
ENSSSCG00000025729
ENSSSCG00000025777
ENSSSCG00000025784
ENSSSCG00000025787
ENSSSCG00000025822
ENSSSCG00000025854
ENSSSCG00000025892
ENSSSCG00000025906
ENSSSCG00000025924
ENSSSCG00000025953
ENSSSCG00000026082
ENSSSCG00000026083
ENSSSCG00000026110
ENSSSCG00000026140
ENSSSCG00000026146
ENSSSCG00000026161
ENSSSCG00000026164
ENSSSCG00000026194
ENSSSCG00000026196
ENSSSCG00000026233
ENSSSCG00000026254
ENSSSCG00000026354
ENSSSCG00000026383
ENSSSCG00000026392
ENSSSCG00000026430
ENSSSCG00000026433
ENSSSCG00000026455
ENSSSCG00000026472
ENSSSCG00000026499
ENSSSCG00000026506
ENSSSCG00000026559
ENSSSCG00000026569
ENSSSCG00000026597
ENSSSCG00000026606
ENSSSCG00000026680
ENSSSCG00000026700
ENSSSCG00000026705
ENSSSCG00000026707
ENSSSCG00000026729
ENSSSCG00000026752
ENSSSCG00000026806
ENSSSCG00000026829
ENSSSCG00000026939
ENSSSCG00000026940
ENSSSCG00000026983
ENSSSCG00000026985
ENSSSCG00000026994
ENSSSCG00000027017
ENSSSCG00000027030
ENSSSCG00000027070
ENSSSCG00000027115
ENSSSCG00000027160
ENSSSCG00000027161
ENSSSCG00000027206
ENSSSCG00000027207
ENSSSCG00000027256
ENSSSCG00000027275
ENSSSCG00000027293
ENSSSCG00000027312
ENSSSCG00000027314
ENSSSCG00000027334
ENSSSCG00000027351
ENSSSCG00000027365
ENSSSCG00000027381
ENSSSCG00000027426
ENSSSCG00000027443
ENSSSCG00000027459
ENSSSCG00000027472
ENSSSCG00000027503
ENSSSCG00000027556
ENSSSCG00000027558
ENSSSCG00000027608
ENSSSCG00000027617
ENSSSCG00000027654
ENSSSCG00000027667
ENSSSCG00000027688
ENSSSCG00000027700
ENSSSCG00000027723
ENSSSCG00000027774
ENSSSCG00000027777
ENSSSCG00000027820
ENSSSCG00000027847
ENSSSCG00000027865
ENSSSCG00000027894
ENSSSCG00000028020
ENSSSCG00000028031
ENSSSCG00000028047
ENSSSCG00000028054
ENSSSCG00000028078
ENSSSCG00000028092
ENSSSCG00000028113
ENSSSCG00000028115
ENSSSCG00000028124
ENSSSCG00000028172
ENSSSCG00000028192
ENSSSCG00000028227
ENSSSCG00000028237
ENSSSCG00000028266
ENSSSCG00000028293
ENSSSCG00000028304
ENSSSCG00000028341
ENSSSCG00000028343
ENSSSCG00000028346
ENSSSCG00000028418
ENSSSCG00000028431
ENSSSCG00000028464
ENSSSCG00000028501
ENSSSCG00000028509
ENSSSCG00000028512
ENSSSCG00000028516
ENSSSCG00000028522
ENSSSCG00000028538
ENSSSCG00000028552
ENSSSCG00000028558
ENSSSCG00000028561
ENSSSCG00000028633
ENSSSCG00000028643
ENSSSCG00000028662
ENSSSCG00000028707
ENSSSCG00000028741
ENSSSCG00000028748
ENSSSCG00000028759
ENSSSCG00000028786
ENSSSCG00000028806
ENSSSCG00000028827
ENSSSCG00000028869
ENSSSCG00000028875
ENSSSCG00000028911
ENSSSCG00000028949
ENSSSCG00000028995
ENSSSCG00000029039
ENSSSCG00000029077
ENSSSCG00000029102
ENSSSCG00000029129
ENSSSCG00000029267
ENSSSCG00000029285
ENSSSCG00000029291
ENSSSCG00000029305
ENSSSCG00000029323
ENSSSCG00000029365
ENSSSCG00000029385
ENSSSCG00000029395
ENSSSCG00000029408
ENSSSCG00000029420
ENSSSCG00000029438
ENSSSCG00000029484
ENSSSCG00000029573
ENSSSCG00000029594
ENSSSCG00000029598
ENSSSCG00000029621
ENSSSCG00000029624
ENSSSCG00000029649
ENSSSCG00000029652
ENSSSCG00000029675
ENSSSCG00000029687
ENSSSCG00000029710
ENSSSCG00000029760
ENSSSCG00000029776
ENSSSCG00000029808
ENSSSCG00000029811
ENSSSCG00000029860
ENSSSCG00000029882
ENSSSCG00000029983
ENSSSCG00000029989
ENSSSCG00000030005
ENSSSCG00000030015
ENSSSCG00000030030
ENSSSCG00000030053
ENSSSCG00000030123
ENSSSCG00000030131
ENSSSCG00000030147
ENSSSCG00000030174
ENSSSCG00000030177
ENSSSCG00000030183
ENSSSCG00000030197
ENSSSCG00000030204
ENSSSCG00000030217
ENSSSCG00000030253
ENSSSCG00000030271
ENSSSCG00000030284
ENSSSCG00000030318
ENSSSCG00000030345
ENSSSCG00000030378
ENSSSCG00000030396
ENSSSCG00000030432
ENSSSCG00000030435
ENSSSCG00000030460
ENSSSCG00000030467
ENSSSCG00000030547
ENSSSCG00000030565
ENSSSCG00000030585
ENSSSCG00000030616
ENSSSCG00000030632
ENSSSCG00000030643
ENSSSCG00000030685
ENSSSCG00000030696
ENSSSCG00000030821
ENSSSCG00000030831
ENSSSCG00000031033
ENSSSCG00000031083
ENSSSCG00000031102
ENSSSCG00000031123
ENSSSCG00000031159
ENSSSCG00000031170
ENSSSCG00000031173
ENSSSCG00000031206
ENSSSCG00000031212
ENSSSCG00000031219
ENSSSCG00000031236
ENSSSCG00000031262
ENSSSCG00000031332
ENSSSCG00000031337
ENSSSCG00000031424
ENSSSCG00000031426
ENSSSCG00000031433
ENSSSCG00000031456
ENSSSCG00000031461
ENSSSCG00000031514
ENSSSCG00000031532
ENSSSCG00000031550
ENSSSCG00000031589
ENSSSCG00000031608
ENSSSCG00000031616
ENSSSCG00000031629
ENSSSCG00000031636
ENSSSCG00000031652
ENSSSCG00000031686
ENSSSCG00000031700
ENSSSCG00000031701
ENSSSCG00000031707
ENSSSCG00000031771
ENSSSCG00000031781
ENSSSCG00000031788
ENSSSCG00000031799
ENSSSCG00000031831
ENSSSCG00000031835
ENSSSCG00000031838
ENSSSCG00000031889
ENSSSCG00000031915
ENSSSCG00000031938
ENSSSCG00000031942
ENSSSCG00000031955
ENSSSCG00000031959
ENSSSCG00000032048
ENSSSCG00000032055
ENSSSCG00000032056
ENSSSCG00000032067
ENSSSCG00000032071
ENSSSCG00000032092
ENSSSCG00000032094
ENSSSCG00000032176
ENSSSCG00000032181
ENSSSCG00000032193
ENSSSCG00000032202
ENSSSCG00000032214
ENSSSCG00000032266
ENSSSCG00000032275
ENSSSCG00000032311
ENSSSCG00000032312
ENSSSCG00000032323
ENSSSCG00000032340
ENSSSCG00000032352
ENSSSCG00000032397
ENSSSCG00000032408
ENSSSCG00000032413
ENSSSCG00000032416
ENSSSCG00000032444
ENSSSCG00000032488
ENSSSCG00000032505
ENSSSCG00000032561
ENSSSCG00000032575
ENSSSCG00000032583
ENSSSCG00000032595
ENSSSCG00000032612
ENSSSCG00000032613
ENSSSCG00000032622
ENSSSCG00000032632
ENSSSCG00000032644
ENSSSCG00000032645
ENSSSCG00000032656
ENSSSCG00000032715
ENSSSCG00000032726
ENSSSCG00000032728
ENSSSCG00000032731
ENSSSCG00000032740
ENSSSCG00000032752
ENSSSCG00000032761
ENSSSCG00000032778
ENSSSCG00000032835
ENSSSCG00000032846
ENSSSCG00000032921
ENSSSCG00000032929
ENSSSCG00000032949
ENSSSCG00000032960
ENSSSCG00000032984
ENSSSCG00000032999
ENSSSCG00000033006
ENSSSCG00000033009
ENSSSCG00000033015
ENSSSCG00000033018
ENSSSCG00000033032
ENSSSCG00000033093
ENSSSCG00000033142
ENSSSCG00000033157
ENSSSCG00000033190
ENSSSCG00000033199
ENSSSCG00000033213
ENSSSCG00000033222
ENSSSCG00000033232
ENSSSCG00000033307
ENSSSCG00000033323
ENSSSCG00000033324
ENSSSCG00000033367
ENSSSCG00000033383
ENSSSCG00000033388
ENSSSCG00000033392
ENSSSCG00000033402
ENSSSCG00000033411
ENSSSCG00000033412
ENSSSCG00000033422
ENSSSCG00000033442
ENSSSCG00000033451
ENSSSCG00000033616
ENSSSCG00000033657
ENSSSCG00000033669
ENSSSCG00000033674
ENSSSCG00000033741
ENSSSCG00000033750
ENSSSCG00000033759
ENSSSCG00000033763
ENSSSCG00000033766
ENSSSCG00000033787
ENSSSCG00000033811
ENSSSCG00000033822
ENSSSCG00000033844
ENSSSCG00000033873
ENSSSCG00000033876
ENSSSCG00000033894
ENSSSCG00000034017
ENSSSCG00000034019
ENSSSCG00000034039
ENSSSCG00000034090
ENSSSCG00000034102
ENSSSCG00000034107
ENSSSCG00000034120
ENSSSCG00000034139
ENSSSCG00000034186
ENSSSCG00000034197
ENSSSCG00000034203
ENSSSCG00000034219
ENSSSCG00000034242
ENSSSCG00000034261
ENSSSCG00000034265
ENSSSCG00000034282
ENSSSCG00000034318
ENSSSCG00000034351
ENSSSCG00000034364
ENSSSCG00000034395
ENSSSCG00000034398
ENSSSCG00000034407
ENSSSCG00000034415
ENSSSCG00000034469
ENSSSCG00000034493
ENSSSCG00000034506
ENSSSCG00000034510
ENSSSCG00000034614
ENSSSCG00000034615
ENSSSCG00000034625
ENSSSCG00000034630
ENSSSCG00000034703
ENSSSCG00000034758
ENSSSCG00000034768
ENSSSCG00000034827
ENSSSCG00000034879
ENSSSCG00000034883
ENSSSCG00000034913
ENSSSCG00000034916
ENSSSCG00000034989
ENSSSCG00000035007
ENSSSCG00000035028
ENSSSCG00000035034
ENSSSCG00000035037
ENSSSCG00000035051
ENSSSCG00000035105
ENSSSCG00000035132
ENSSSCG00000035161
ENSSSCG00000035170
ENSSSCG00000035243
ENSSSCG00000035252
ENSSSCG00000035284
ENSSSCG00000035318
ENSSSCG00000035320
ENSSSCG00000035324
ENSSSCG00000035388
ENSSSCG00000035393
ENSSSCG00000035400
ENSSSCG00000035410
ENSSSCG00000035420
ENSSSCG00000035430
ENSSSCG00000035432
ENSSSCG00000035442
ENSSSCG00000035446
ENSSSCG00000035448
ENSSSCG00000035478
ENSSSCG00000035495
ENSSSCG00000035506
ENSSSCG00000035537
ENSSSCG00000035629
ENSSSCG00000035634
ENSSSCG00000035648
ENSSSCG00000035684
ENSSSCG00000035690
ENSSSCG00000035696
ENSSSCG00000035719
ENSSSCG00000035756
ENSSSCG00000035771
ENSSSCG00000035772
ENSSSCG00000035778
ENSSSCG00000035791
ENSSSCG00000035822
ENSSSCG00000035873
ENSSSCG00000035912
ENSSSCG00000035924
ENSSSCG00000035940
ENSSSCG00000035969
ENSSSCG00000035987
ENSSSCG00000035993
ENSSSCG00000036002
ENSSSCG00000036033
ENSSSCG00000036039
ENSSSCG00000036050
ENSSSCG00000036067
ENSSSCG00000036075
ENSSSCG00000036113
ENSSSCG00000036125
ENSSSCG00000036145
ENSSSCG00000036158
ENSSSCG00000036160
ENSSSCG00000036169
ENSSSCG00000036191
ENSSSCG00000036246
ENSSSCG00000036248
ENSSSCG00000036286
[truncated: 410 more rows]

## Sheet: ssc-miR-30b-5p_5
Only WT ssc-miR-30b-5p_5 Targets	Only ET ssc-miR-30b-5p_5 Targets	WT ssc-miR-30b-5p_5 Targets AND ET ssc-miR-30b-5p_5 Targets
ENSSSCG00000000018	ENSSSCG00000000026	ENSSSCG00000001024
ENSSSCG00000000024	ENSSSCG00000000040	ENSSSCG00000001629
ENSSSCG00000000092	ENSSSCG00000000061	ENSSSCG00000001710
ENSSSCG00000000118	ENSSSCG00000000076	ENSSSCG00000002245
ENSSSCG00000000186	ENSSSCG00000000094	ENSSSCG00000002340
ENSSSCG00000000228	ENSSSCG00000000198	ENSSSCG00000002389
ENSSSCG00000000333	ENSSSCG00000000206	ENSSSCG00000002461
ENSSSCG00000000492	ENSSSCG00000000214	ENSSSCG00000002506
ENSSSCG00000000509	ENSSSCG00000000295	ENSSSCG00000003047
ENSSSCG00000000522	ENSSSCG00000000400	ENSSSCG00000003152
ENSSSCG00000000523	ENSSSCG00000000406	ENSSSCG00000003461
ENSSSCG00000000536	ENSSSCG00000000475	ENSSSCG00000003788
ENSSSCG00000000545	ENSSSCG00000000517	ENSSSCG00000004394
ENSSSCG00000000553	ENSSSCG00000000554	ENSSSCG00000004505
ENSSSCG00000000571	ENSSSCG00000000580	ENSSSCG00000004626
ENSSSCG00000000579	ENSSSCG00000000585	ENSSSCG00000004766
ENSSSCG00000000633	ENSSSCG00000000607	ENSSSCG00000005611
ENSSSCG00000000648	ENSSSCG00000000612	ENSSSCG00000005981
ENSSSCG00000000669	ENSSSCG00000000722	ENSSSCG00000006032
ENSSSCG00000000778	ENSSSCG00000000757	ENSSSCG00000006236
ENSSSCG00000000798	ENSSSCG00000000791	ENSSSCG00000006927
ENSSSCG00000000838	ENSSSCG00000000808	ENSSSCG00000008340
ENSSSCG00000000847	ENSSSCG00000000816	ENSSSCG00000008452
ENSSSCG00000000853	ENSSSCG00000000887	ENSSSCG00000008617
ENSSSCG00000000866	ENSSSCG00000000894	ENSSSCG00000008659
ENSSSCG00000000916	ENSSSCG00000000907	ENSSSCG00000009002
ENSSSCG00000000959	ENSSSCG00000001042	ENSSSCG00000009748
ENSSSCG00000000968	ENSSSCG00000001342	ENSSSCG00000010132
ENSSSCG00000000998	ENSSSCG00000001457	ENSSSCG00000010211
ENSSSCG00000001000	ENSSSCG00000001473	ENSSSCG00000010301
ENSSSCG00000001011	ENSSSCG00000001481	ENSSSCG00000010315
ENSSSCG00000001033	ENSSSCG00000001516	ENSSSCG00000010319
ENSSSCG00000001045	ENSSSCG00000001560	ENSSSCG00000010380
ENSSSCG00000001078	ENSSSCG00000001562	ENSSSCG00000010403
ENSSSCG00000001131	ENSSSCG00000001567	ENSSSCG00000010507
ENSSSCG00000001203	ENSSSCG00000001611	ENSSSCG00000010514
ENSSSCG00000001247	ENSSSCG00000001620	ENSSSCG00000010543
ENSSSCG00000001487	ENSSSCG00000001641	ENSSSCG00000010746
ENSSSCG00000001497	ENSSSCG00000001692	ENSSSCG00000011061
ENSSSCG00000001595	ENSSSCG00000001720	ENSSSCG00000011064
ENSSSCG00000001597	ENSSSCG00000001724	ENSSSCG00000011238
ENSSSCG00000001664	ENSSSCG00000001725	ENSSSCG00000011446
ENSSSCG00000001708	ENSSSCG00000001729	ENSSSCG00000011575
ENSSSCG00000001709	ENSSSCG00000001755	ENSSSCG00000011593
ENSSSCG00000001735	ENSSSCG00000001757	ENSSSCG00000011615
ENSSSCG00000001750	ENSSSCG00000001795	ENSSSCG00000011653
ENSSSCG00000001867	ENSSSCG00000001866	ENSSSCG00000011888
ENSSSCG00000001868	ENSSSCG00000001944	ENSSSCG00000011980
ENSSSCG00000001875	ENSSSCG00000001968	ENSSSCG00000012380
ENSSSCG00000001880	ENSSSCG00000002028	ENSSSCG00000012663
ENSSSCG00000001903	ENSSSCG00000002252	ENSSSCG00000013242
ENSSSCG00000001913	ENSSSCG00000002257	ENSSSCG00000013347
ENSSSCG00000001918	ENSSSCG00000002266	ENSSSCG00000013715
ENSSSCG00000001927	ENSSSCG00000002296	ENSSSCG00000014127
ENSSSCG00000001931	ENSSSCG00000002361	ENSSSCG00000014570
ENSSSCG00000001934	ENSSSCG00000002397	ENSSSCG00000015273
ENSSSCG00000001959	ENSSSCG00000002469	ENSSSCG00000015305
ENSSSCG00000001963	ENSSSCG00000002688	ENSSSCG00000015386
ENSSSCG00000001974	ENSSSCG00000002737	ENSSSCG00000015398
ENSSSCG00000001984	ENSSSCG00000002769	ENSSSCG00000015537
ENSSSCG00000002014	ENSSSCG00000002795	ENSSSCG00000015780
ENSSSCG00000002023	ENSSSCG00000002818	ENSSSCG00000015911
ENSSSCG00000002129	ENSSSCG00000002860	ENSSSCG00000015969
ENSSSCG00000002140	ENSSSCG00000002872	ENSSSCG00000016009
ENSSSCG00000002243	ENSSSCG00000002930	ENSSSCG00000016056
ENSSSCG00000002254	ENSSSCG00000002937	ENSSSCG00000016549
ENSSSCG00000002280	ENSSSCG00000003111	ENSSSCG00000016760
ENSSSCG00000002295	ENSSSCG00000003124	ENSSSCG00000016861
ENSSSCG00000002298	ENSSSCG00000003143	ENSSSCG00000016920
ENSSSCG00000002311	ENSSSCG00000003195	ENSSSCG00000016981
ENSSSCG00000002333	ENSSSCG00000003401	ENSSSCG00000017036
ENSSSCG00000002353	ENSSSCG00000003465	ENSSSCG00000017297
ENSSSCG00000002372	ENSSSCG00000003520	ENSSSCG00000017738
ENSSSCG00000002404	ENSSSCG00000003558	ENSSSCG00000017832
ENSSSCG00000002411	ENSSSCG00000003564	ENSSSCG00000020694
ENSSSCG00000002429	ENSSSCG00000003623	ENSSSCG00000020705
ENSSSCG00000002446	ENSSSCG00000003710	ENSSSCG00000021023
ENSSSCG00000002457	ENSSSCG00000003741	ENSSSCG00000021200
ENSSSCG00000002470	ENSSSCG00000003763	ENSSSCG00000022616
ENSSSCG00000002508	ENSSSCG00000003776	ENSSSCG00000022671
ENSSSCG00000002526	ENSSSCG00000003779	ENSSSCG00000023027
ENSSSCG00000002547	ENSSSCG00000003787	ENSSSCG00000023409
ENSSSCG00000002559	ENSSSCG00000003799	ENSSSCG00000023992
ENSSSCG00000002628	ENSSSCG00000003805	ENSSSCG00000024232
ENSSSCG00000002633	ENSSSCG00000003888	ENSSSCG00000024233
ENSSSCG00000002656	ENSSSCG00000004041	ENSSSCG00000024393
ENSSSCG00000002697	ENSSSCG00000004050	ENSSSCG00000024412
ENSSSCG00000002707	ENSSSCG00000004216	ENSSSCG00000024463
ENSSSCG00000002718	ENSSSCG00000004224	ENSSSCG00000024488
ENSSSCG00000002722	ENSSSCG00000004242	ENSSSCG00000024618
ENSSSCG00000002730	ENSSSCG00000004254	ENSSSCG00000024800
ENSSSCG00000002864	ENSSSCG00000004270	ENSSSCG00000024904
ENSSSCG00000003103	ENSSSCG00000004300	ENSSSCG00000025005
ENSSSCG00000003154	ENSSSCG00000004330	ENSSSCG00000026082
ENSSSCG00000003199	ENSSSCG00000004344	ENSSSCG00000026177
ENSSSCG00000003359	ENSSSCG00000004584	ENSSSCG00000026196
ENSSSCG00000003379	ENSSSCG00000004614	ENSSSCG00000027293
ENSSSCG00000003423	ENSSSCG00000004710	ENSSSCG00000027361
ENSSSCG00000003434	ENSSSCG00000004750	ENSSSCG00000027403
ENSSSCG00000003460	ENSSSCG00000004849	ENSSSCG00000027409
ENSSSCG00000003527	ENSSSCG00000004893	ENSSSCG00000027443
ENSSSCG00000003578	ENSSSCG00000004943	ENSSSCG00000027628
ENSSSCG00000003591	ENSSSCG00000005021	ENSSSCG00000028108
ENSSSCG00000003630	ENSSSCG00000005054	ENSSSCG00000028113
ENSSSCG00000003663	ENSSSCG00000005125	ENSSSCG00000028182
ENSSSCG00000003673	ENSSSCG00000005150	ENSSSCG00000028663
ENSSSCG00000003684	ENSSSCG00000005166	ENSSSCG00000029578
ENSSSCG00000003687	ENSSSCG00000005178	ENSSSCG00000029615
ENSSSCG00000003694	ENSSSCG00000005180	ENSSSCG00000030435
ENSSSCG00000003700	ENSSSCG00000005196	ENSSSCG00000031123
ENSSSCG00000003715	ENSSSCG00000005198	ENSSSCG00000031426
ENSSSCG00000003718	ENSSSCG00000005232	ENSSSCG00000031958
ENSSSCG00000003726	ENSSSCG00000005240	ENSSSCG00000032202
ENSSSCG00000003730	ENSSSCG00000005268	ENSSSCG00000032332
ENSSSCG00000003743	ENSSSCG00000005314	ENSSSCG00000032413
ENSSSCG00000003766	ENSSSCG00000005346	ENSSSCG00000032531
ENSSSCG00000003771	ENSSSCG00000005399	ENSSSCG00000032709
ENSSSCG00000003778	ENSSSCG00000005423	ENSSSCG00000032846
ENSSSCG00000003789	ENSSSCG00000005441	ENSSSCG00000033074
ENSSSCG00000003811	ENSSSCG00000005452	ENSSSCG00000033093
ENSSSCG00000003819	ENSSSCG00000005510	ENSSSCG00000033385
ENSSSCG00000003825	ENSSSCG00000005518	ENSSSCG00000033816
ENSSSCG00000003857	ENSSSCG00000005532	ENSSSCG00000033912
ENSSSCG00000003895	ENSSSCG00000005602	ENSSSCG00000034139
ENSSSCG00000003897	ENSSSCG00000005656	ENSSSCG00000034167
ENSSSCG00000004022	ENSSSCG00000005753	ENSSSCG00000034321
ENSSSCG00000004023	ENSSSCG00000005918	ENSSSCG00000035243
ENSSSCG00000004029	ENSSSCG00000006035	ENSSSCG00000035244
ENSSSCG00000004049	ENSSSCG00000006079	ENSSSCG00000035376
ENSSSCG00000004075	ENSSSCG00000006107	ENSSSCG00000035619
ENSSSCG00000004078	ENSSSCG00000006125	ENSSSCG00000035621
ENSSSCG00000004094	ENSSSCG00000006135	ENSSSCG00000035639
ENSSSCG00000004113	ENSSSCG00000006143	ENSSSCG00000035663
ENSSSCG00000004120	ENSSSCG00000006194	ENSSSCG00000036213
ENSSSCG00000004132	ENSSSCG00000006216	ENSSSCG00000036482
ENSSSCG00000004133	ENSSSCG00000006282	ENSSSCG00000036491
ENSSSCG00000004159	ENSSSCG00000006286	ENSSSCG00000037514
ENSSSCG00000004164	ENSSSCG00000006296	ENSSSCG00000037541
ENSSSCG00000004165	ENSSSCG00000006319	ENSSSCG00000037803
ENSSSCG00000004169	ENSSSCG00000006347	ENSSSCG00000038042
ENSSSCG00000004203	ENSSSCG00000006394	ENSSSCG00000038181
ENSSSCG00000004209	ENSSSCG00000006418	ENSSSCG00000038191
ENSSSCG00000004241	ENSSSCG00000006475	ENSSSCG00000038257
ENSSSCG00000004250	ENSSSCG00000006480	ENSSSCG00000038623
ENSSSCG00000004252	ENSSSCG00000006621	ENSSSCG00000038867
ENSSSCG00000004276	ENSSSCG00000006734	ENSSSCG00000039501
ENSSSCG00000004279	ENSSSCG00000006737	ENSSSCG00000039658
ENSSSCG00000004293	ENSSSCG00000006790	ENSSSCG00000040187
ENSSSCG00000004309	ENSSSCG00000006829	ENSSSCG00000040855
ENSSSCG00000004334	ENSSSCG00000006871	ENSSSCG00000041333
ENSSSCG00000004336	ENSSSCG00000006872	ENSSSCG00000042040
ENSSSCG00000004342	ENSSSCG00000006901	ENSSSCG00000043289
ENSSSCG00000004349	ENSSSCG00000006930	ENSSSCG00000043411
ENSSSCG00000004351	ENSSSCG00000006983	ENSSSCG00000044542
ENSSSCG00000004357	ENSSSCG00000006987	ENSSSCG00000046737
ENSSSCG00000004387	ENSSSCG00000007073	ENSSSCG00000048240
ENSSSCG00000004402	ENSSSCG00000007140	ENSSSCG00000048318
ENSSSCG00000004419	ENSSSCG00000007305	ENSSSCG00000048526
ENSSSCG00000004434	ENSSSCG00000007381	ENSSSCG00000048538
ENSSSCG00000004435	ENSSSCG00000007395	ENSSSCG00000048600
ENSSSCG00000004445	ENSSSCG00000007488	ENSSSCG00000049087
ENSSSCG00000004454	ENSSSCG00000007508	ENSSSCG00000049422
ENSSSCG00000004464	ENSSSCG00000007525	ENSSSCG00000055477
ENSSSCG00000004466	ENSSSCG00000007656	ENSSSCG00000056685
ENSSSCG00000004472	ENSSSCG00000007721	ENSSSCG00000062320
ENSSSCG00000004473	ENSSSCG00000007901	ENSSSCG00000063014
ENSSSCG00000004534	ENSSSCG00000007917
ENSSSCG00000004538	ENSSSCG00000008012
ENSSSCG00000004554	ENSSSCG00000008068
ENSSSCG00000004576	ENSSSCG00000008090
ENSSSCG00000004586	ENSSSCG00000008115
ENSSSCG00000004617	ENSSSCG00000008140
ENSSSCG00000004651	ENSSSCG00000008166
ENSSSCG00000004652	ENSSSCG00000008261
ENSSSCG00000004663	ENSSSCG00000008304
ENSSSCG00000004691	ENSSSCG00000008336
ENSSSCG00000004730	ENSSSCG00000008347
ENSSSCG00000004772	ENSSSCG00000008382
ENSSSCG00000004799	ENSSSCG00000008414
ENSSSCG00000004803	ENSSSCG00000008444
ENSSSCG00000004823	ENSSSCG00000008464
ENSSSCG00000004829	ENSSSCG00000008496
ENSSSCG00000004897	ENSSSCG00000008504
ENSSSCG00000004899	ENSSSCG00000008515
ENSSSCG00000004903	ENSSSCG00000008535
ENSSSCG00000004911	ENSSSCG00000008560
ENSSSCG00000004929	ENSSSCG00000008582
ENSSSCG00000004934	ENSSSCG00000008583
ENSSSCG00000004936	ENSSSCG00000008591
ENSSSCG00000004996	ENSSSCG00000008690
ENSSSCG00000005011	ENSSSCG00000008740
ENSSSCG00000005057	ENSSSCG00000008794
ENSSSCG00000005065	ENSSSCG00000008802
ENSSSCG00000005073	ENSSSCG00000008813
ENSSSCG00000005081	ENSSSCG00000008881
ENSSSCG00000005086	ENSSSCG00000008902
ENSSSCG00000005092	ENSSSCG00000008919
ENSSSCG00000005103	ENSSSCG00000008942
ENSSSCG00000005106	ENSSSCG00000008943
ENSSSCG00000005131	ENSSSCG00000008963
ENSSSCG00000005135	ENSSSCG00000008966
ENSSSCG00000005190	ENSSSCG00000008970
ENSSSCG00000005199	ENSSSCG00000009050
ENSSSCG00000005205	ENSSSCG00000009075
ENSSSCG00000005211	ENSSSCG00000009079
ENSSSCG00000005250	ENSSSCG00000009083
ENSSSCG00000005271	ENSSSCG00000009096
ENSSSCG00000005291	ENSSSCG00000009114
ENSSSCG00000005378	ENSSSCG00000009193
ENSSSCG00000005391	ENSSSCG00000009245
ENSSSCG00000005425	ENSSSCG00000009414
ENSSSCG00000005436	ENSSSCG00000009419
ENSSSCG00000005446	ENSSSCG00000009440
ENSSSCG00000005456	ENSSSCG00000009473
ENSSSCG00000005575	ENSSSCG00000009489
ENSSSCG00000005601	ENSSSCG00000009526
ENSSSCG00000005607	ENSSSCG00000009594
ENSSSCG00000005649	ENSSSCG00000009631
ENSSSCG00000005672	ENSSSCG00000009655
ENSSSCG00000005707	ENSSSCG00000009681
ENSSSCG00000005731	ENSSSCG00000009788
ENSSSCG00000005738	ENSSSCG00000009834
ENSSSCG00000005743	ENSSSCG00000009842
ENSSSCG00000005778	ENSSSCG00000009856
ENSSSCG00000005786	ENSSSCG00000009889
ENSSSCG00000005841	ENSSSCG00000009906
ENSSSCG00000005935	ENSSSCG00000009951
ENSSSCG00000005992	ENSSSCG00000009959
ENSSSCG00000006018	ENSSSCG00000009971
ENSSSCG00000006060	ENSSSCG00000010016
ENSSSCG00000006084	ENSSSCG00000010046
ENSSSCG00000006121	ENSSSCG00000010052
ENSSSCG00000006137	ENSSSCG00000010146
ENSSSCG00000006151	ENSSSCG00000010148
ENSSSCG00000006173	ENSSSCG00000010360
ENSSSCG00000006177	ENSSSCG00000010384
ENSSSCG00000006214	ENSSSCG00000010430
ENSSSCG00000006218	ENSSSCG00000010432
ENSSSCG00000006231	ENSSSCG00000010437
ENSSSCG00000006233	ENSSSCG00000010478
ENSSSCG00000006239	ENSSSCG00000010495
ENSSSCG00000006247	ENSSSCG00000010503
ENSSSCG00000006261	ENSSSCG00000010504
ENSSSCG00000006283	ENSSSCG00000010589
ENSSSCG00000006340	ENSSSCG00000010601
ENSSSCG00000006375	ENSSSCG00000010617
ENSSSCG00000006382	ENSSSCG00000010798
ENSSSCG00000006385	ENSSSCG00000010800
ENSSSCG00000006452	ENSSSCG00000010837
ENSSSCG00000006471	ENSSSCG00000010885
ENSSSCG00000006482	ENSSSCG00000010892
ENSSSCG00000006542	ENSSSCG00000010903
ENSSSCG00000006572	ENSSSCG00000011014
ENSSSCG00000006682	ENSSSCG00000011056
ENSSSCG00000006687	ENSSSCG00000011071
ENSSSCG00000006698	ENSSSCG00000011199
ENSSSCG00000006720	ENSSSCG00000011254
ENSSSCG00000006730	ENSSSCG00000011274
ENSSSCG00000006735	ENSSSCG00000011297
ENSSSCG00000006752	ENSSSCG00000011357
ENSSSCG00000006761	ENSSSCG00000011361
ENSSSCG00000006800	ENSSSCG00000011367
ENSSSCG00000006841	ENSSSCG00000011530
ENSSSCG00000006860	ENSSSCG00000011543
ENSSSCG00000006861	ENSSSCG00000011572
ENSSSCG00000006869	ENSSSCG00000011611
ENSSSCG00000006892	ENSSSCG00000011652
ENSSSCG00000006897	ENSSSCG00000011684
ENSSSCG00000006917	ENSSSCG00000011760
ENSSSCG00000006932	ENSSSCG00000011791
ENSSSCG00000006969	ENSSSCG00000011806
ENSSSCG00000006982	ENSSSCG00000011819
ENSSSCG00000006995	ENSSSCG00000011864
ENSSSCG00000007043	ENSSSCG00000011889
ENSSSCG00000007061	ENSSSCG00000011905
ENSSSCG00000007074	ENSSSCG00000011911
ENSSSCG00000007080	ENSSSCG00000011947
ENSSSCG00000007094	ENSSSCG00000011959
ENSSSCG00000007139	ENSSSCG00000012030
ENSSSCG00000007153	ENSSSCG00000012059
ENSSSCG00000007155	ENSSSCG00000012118
ENSSSCG00000007179	ENSSSCG00000012171
ENSSSCG00000007188	ENSSSCG00000012181
ENSSSCG00000007243	ENSSSCG00000012262
ENSSSCG00000007248	ENSSSCG00000012350
ENSSSCG00000007252	ENSSSCG00000012376
ENSSSCG00000007272	ENSSSCG00000012411
ENSSSCG00000007311	ENSSSCG00000012424
ENSSSCG00000007317	ENSSSCG00000012440
ENSSSCG00000007345	ENSSSCG00000012463
ENSSSCG00000007366	ENSSSCG00000012484
ENSSSCG00000007460	ENSSSCG00000012551
ENSSSCG00000007463	ENSSSCG00000012657
ENSSSCG00000007466	ENSSSCG00000012703
ENSSSCG00000007492	ENSSSCG00000012813
ENSSSCG00000007494	ENSSSCG00000012842
ENSSSCG00000007513	ENSSSCG00000012856
ENSSSCG00000007526	ENSSSCG00000012941
ENSSSCG00000007531	ENSSSCG00000012984
ENSSSCG00000007538	ENSSSCG00000013072
ENSSSCG00000007541	ENSSSCG00000013082
ENSSSCG00000007642	ENSSSCG00000013083
ENSSSCG00000007668	ENSSSCG00000013086
ENSSSCG00000007791	ENSSSCG00000013261
ENSSSCG00000007798	ENSSSCG00000013267
ENSSSCG00000007808	ENSSSCG00000013305
ENSSSCG00000007840	ENSSSCG00000013311
ENSSSCG00000007850	ENSSSCG00000013321
ENSSSCG00000007854	ENSSSCG00000013338
ENSSSCG00000007857	ENSSSCG00000013409
ENSSSCG00000007909	ENSSSCG00000013457
ENSSSCG00000007924	ENSSSCG00000013490
ENSSSCG00000007925	ENSSSCG00000013512
ENSSSCG00000007935	ENSSSCG00000013522
ENSSSCG00000007965	ENSSSCG00000013523
ENSSSCG00000008036	ENSSSCG00000013584
ENSSSCG00000008058	ENSSSCG00000013591
ENSSSCG00000008094	ENSSSCG00000013863
ENSSSCG00000008096	ENSSSCG00000013879
ENSSSCG00000008141	ENSSSCG00000013883
ENSSSCG00000008171	ENSSSCG00000013901
ENSSSCG00000008179	ENSSSCG00000013992
ENSSSCG00000008217	ENSSSCG00000014011
ENSSSCG00000008218	ENSSSCG00000014034
ENSSSCG00000008292	ENSSSCG00000014043
ENSSSCG00000008348	ENSSSCG00000014116
ENSSSCG00000008404	ENSSSCG00000014139
ENSSSCG00000008447	ENSSSCG00000014176
ENSSSCG00000008467	ENSSSCG00000014190
ENSSSCG00000008478	ENSSSCG00000014203
ENSSSCG00000008513	ENSSSCG00000014204
ENSSSCG00000008517	ENSSSCG00000014255
ENSSSCG00000008546	ENSSSCG00000014321
ENSSSCG00000008574	ENSSSCG00000014362
ENSSSCG00000008635	ENSSSCG00000014447
ENSSSCG00000008637	ENSSSCG00000014851
ENSSSCG00000008647	ENSSSCG00000014852
ENSSSCG00000008648	ENSSSCG00000014903
ENSSSCG00000008728	ENSSSCG00000014969
ENSSSCG00000008748	ENSSSCG00000014970
ENSSSCG00000008749	ENSSSCG00000015040
ENSSSCG00000008772	ENSSSCG00000015097
ENSSSCG00000008788	ENSSSCG00000015119
ENSSSCG00000008799	ENSSSCG00000015227
ENSSSCG00000008808	ENSSSCG00000015232
ENSSSCG00000008816	ENSSSCG00000015276
ENSSSCG00000008831	ENSSSCG00000015297
ENSSSCG00000008873	ENSSSCG00000015322
ENSSSCG00000008874	ENSSSCG00000015355
ENSSSCG00000008903	ENSSSCG00000015360
ENSSSCG00000008969	ENSSSCG00000015396
ENSSSCG00000008974	ENSSSCG00000015402
ENSSSCG00000008979	ENSSSCG00000015403
ENSSSCG00000008986	ENSSSCG00000015474
ENSSSCG00000008990	ENSSSCG00000015482
ENSSSCG00000008994	ENSSSCG00000015558
ENSSSCG00000009015	ENSSSCG00000015644
ENSSSCG00000009018	ENSSSCG00000015671
ENSSSCG00000009031	ENSSSCG00000015711
ENSSSCG00000009042	ENSSSCG00000015729
ENSSSCG00000009043	ENSSSCG00000015779
ENSSSCG00000009045	ENSSSCG00000015810
ENSSSCG00000009048	ENSSSCG00000015867
ENSSSCG00000009053	ENSSSCG00000015938
ENSSSCG00000009055	ENSSSCG00000015948
ENSSSCG00000009074	ENSSSCG00000015963
ENSSSCG00000009084	ENSSSCG00000015973
ENSSSCG00000009113	ENSSSCG00000015996
ENSSSCG00000009164	ENSSSCG00000016005
ENSSSCG00000009179	ENSSSCG00000016042
ENSSSCG00000009184	ENSSSCG00000016062
ENSSSCG00000009208	ENSSSCG00000016076
ENSSSCG00000009319	ENSSSCG00000016087
ENSSSCG00000009326	ENSSSCG00000016170
ENSSSCG00000009358	ENSSSCG00000016200
ENSSSCG00000009390	ENSSSCG00000016205
ENSSSCG00000009407	ENSSSCG00000016397
ENSSSCG00000009446	ENSSSCG00000016410
ENSSSCG00000009460	ENSSSCG00000016430
ENSSSCG00000009479	ENSSSCG00000016488
ENSSSCG00000009498	ENSSSCG00000016501
ENSSSCG00000009528	ENSSSCG00000016582
ENSSSCG00000009560	ENSSSCG00000016606
ENSSSCG00000009633	ENSSSCG00000016639
ENSSSCG00000009642	ENSSSCG00000016665
ENSSSCG00000009649	ENSSSCG00000016808
ENSSSCG00000009658	ENSSSCG00000016816
ENSSSCG00000009671	ENSSSCG00000016853
ENSSSCG00000009672	ENSSSCG00000016885
ENSSSCG00000009679	ENSSSCG00000016911
ENSSSCG00000009705	ENSSSCG00000017012
ENSSSCG00000009716	ENSSSCG00000017155
ENSSSCG00000009747	ENSSSCG00000017406
ENSSSCG00000009761	ENSSSCG00000017444
ENSSSCG00000009766	ENSSSCG00000017473
ENSSSCG00000009793	ENSSSCG00000017476
ENSSSCG00000009799	ENSSSCG00000017514
ENSSSCG00000009815	ENSSSCG00000017516
ENSSSCG00000009825	ENSSSCG00000017553
ENSSSCG00000009832	ENSSSCG00000017557
ENSSSCG00000009833	ENSSSCG00000017642
ENSSSCG00000009854	ENSSSCG00000017670
ENSSSCG00000009872	ENSSSCG00000017743
ENSSSCG00000009893	ENSSSCG00000017750
ENSSSCG00000009896	ENSSSCG00000017766
ENSSSCG00000009925	ENSSSCG00000017809
ENSSSCG00000009967	ENSSSCG00000017819
ENSSSCG00000009972	ENSSSCG00000017861
ENSSSCG00000010151	ENSSSCG00000017868
ENSSSCG00000010162	ENSSSCG00000017890
ENSSSCG00000010164	ENSSSCG00000017894
ENSSSCG00000010166	ENSSSCG00000018041
ENSSSCG00000010185	ENSSSCG00000018053
ENSSSCG00000010219	ENSSSCG00000020701
ENSSSCG00000010248	ENSSSCG00000020710
ENSSSCG00000010277	ENSSSCG00000020846
ENSSSCG00000010344	ENSSSCG00000020853
ENSSSCG00000010351	ENSSSCG00000020873
ENSSSCG00000010375	ENSSSCG00000020906
ENSSSCG00000010431	ENSSSCG00000021038
ENSSSCG00000010435	ENSSSCG00000021612
ENSSSCG00000010459	ENSSSCG00000021764
ENSSSCG00000010467	ENSSSCG00000021812
ENSSSCG00000010468	ENSSSCG00000021822
ENSSSCG00000010470	ENSSSCG00000021861
ENSSSCG00000010481	ENSSSCG00000021934
ENSSSCG00000010486	ENSSSCG00000021966
ENSSSCG00000010508	ENSSSCG00000021998
ENSSSCG00000010563	ENSSSCG00000022005
ENSSSCG00000010571	ENSSSCG00000022081
ENSSSCG00000010585	ENSSSCG00000022168
ENSSSCG00000010603	ENSSSCG00000022226
ENSSSCG00000010604	ENSSSCG00000022227
ENSSSCG00000010605	ENSSSCG00000022265
ENSSSCG00000010658	ENSSSCG00000022280
ENSSSCG00000010680	ENSSSCG00000022299
ENSSSCG00000010699	ENSSSCG00000022312
ENSSSCG00000010702	ENSSSCG00000022361
ENSSSCG00000010719	ENSSSCG00000022417
ENSSSCG00000010757	ENSSSCG00000022636
ENSSSCG00000010817	ENSSSCG00000022656
ENSSSCG00000010876	ENSSSCG00000022708
ENSSSCG00000010912	ENSSSCG00000022757
ENSSSCG00000010941	ENSSSCG00000022797
ENSSSCG00000010955	ENSSSCG00000022845
ENSSSCG00000010999	ENSSSCG00000022903
ENSSSCG00000011001	ENSSSCG00000022912
ENSSSCG00000011010	ENSSSCG00000022940
ENSSSCG00000011020	ENSSSCG00000023118
ENSSSCG00000011028	ENSSSCG00000023126
ENSSSCG00000011046	ENSSSCG00000023169
ENSSSCG00000011068	ENSSSCG00000023320
ENSSSCG00000011102	ENSSSCG00000023419
ENSSSCG00000011103	ENSSSCG00000023426
ENSSSCG00000011104	ENSSSCG00000023441
ENSSSCG00000011107	ENSSSCG00000023482
ENSSSCG00000011117	ENSSSCG00000023630
ENSSSCG00000011194	ENSSSCG00000023672
ENSSSCG00000011290	ENSSSCG00000023674
ENSSSCG00000011300	ENSSSCG00000023848
ENSSSCG00000011301	ENSSSCG00000023907
ENSSSCG00000011304	ENSSSCG00000023991
ENSSSCG00000011313	ENSSSCG00000024048
ENSSSCG00000011334	ENSSSCG00000024127
ENSSSCG00000011360	ENSSSCG00000024131
ENSSSCG00000011397	ENSSSCG00000024193
ENSSSCG00000011399	ENSSSCG00000024288
ENSSSCG00000011433	ENSSSCG00000024296
ENSSSCG00000011454	ENSSSCG00000024351
ENSSSCG00000011467	ENSSSCG00000024377
ENSSSCG00000011474	ENSSSCG00000024385
ENSSSCG00000011477	ENSSSCG00000024388
ENSSSCG00000011489	ENSSSCG00000024598
ENSSSCG00000011519	ENSSSCG00000024613
ENSSSCG00000011552	ENSSSCG00000024681
ENSSSCG00000011580	ENSSSCG00000024694
ENSSSCG00000011600	ENSSSCG00000024722
ENSSSCG00000011643	ENSSSCG00000024761
ENSSSCG00000011650	ENSSSCG00000024810
ENSSSCG00000011672	ENSSSCG00000024990
ENSSSCG00000011677	ENSSSCG00000025041
ENSSSCG00000011706	ENSSSCG00000025042
ENSSSCG00000011714	ENSSSCG00000025087
ENSSSCG00000011740	ENSSSCG00000025114
ENSSSCG00000011756	ENSSSCG00000025218
ENSSSCG00000011770	ENSSSCG00000025286
ENSSSCG00000011772	ENSSSCG00000025287
ENSSSCG00000011798	ENSSSCG00000025298
ENSSSCG00000011822	ENSSSCG00000025305
ENSSSCG00000011828	ENSSSCG00000025323
ENSSSCG00000011841	ENSSSCG00000025408
ENSSSCG00000011867	ENSSSCG00000025503
ENSSSCG00000011903	ENSSSCG00000025514
ENSSSCG00000011917	ENSSSCG00000025704
ENSSSCG00000011933	ENSSSCG00000025770
ENSSSCG00000011942	ENSSSCG00000025810
ENSSSCG00000011953	ENSSSCG00000025854
ENSSSCG00000011963	ENSSSCG00000025855
ENSSSCG00000011967	ENSSSCG00000025942
ENSSSCG00000011978	ENSSSCG00000026044
ENSSSCG00000011996	ENSSSCG00000026087
ENSSSCG00000012004	ENSSSCG00000026161
ENSSSCG00000012020	ENSSSCG00000026297
ENSSSCG00000012065	ENSSSCG00000026442
ENSSSCG00000012066	ENSSSCG00000026472
ENSSSCG00000012131	ENSSSCG00000026605
ENSSSCG00000012134	ENSSSCG00000026697
ENSSSCG00000012163	ENSSSCG00000026829
ENSSSCG00000012164	ENSSSCG00000026996
ENSSSCG00000012203	ENSSSCG00000027206
ENSSSCG00000012241	ENSSSCG00000027256
ENSSSCG00000012265	ENSSSCG00000027287
ENSSSCG00000012267	ENSSSCG00000027301
ENSSSCG00000012278	ENSSSCG00000027665
ENSSSCG00000012284	ENSSSCG00000027681
ENSSSCG00000012325	ENSSSCG00000027746
ENSSSCG00000012352	ENSSSCG00000027796
ENSSSCG00000012361	ENSSSCG00000027846
ENSSSCG00000012367	ENSSSCG00000027869
ENSSSCG00000012415	ENSSSCG00000027902
ENSSSCG00000012446	ENSSSCG00000027991
ENSSSCG00000012492	ENSSSCG00000028288
ENSSSCG00000012494	ENSSSCG00000028414
ENSSSCG00000012542	ENSSSCG00000028623
ENSSSCG00000012546	ENSSSCG00000028771
ENSSSCG00000012548	ENSSSCG00000028777
ENSSSCG00000012566	ENSSSCG00000028855
ENSSSCG00000012581	ENSSSCG00000028996
ENSSSCG00000012591	ENSSSCG00000029096
ENSSSCG00000012595	ENSSSCG00000029113
ENSSSCG00000012606	ENSSSCG00000029183
ENSSSCG00000012620	ENSSSCG00000029281
ENSSSCG00000012633	ENSSSCG00000029385
ENSSSCG00000012642	ENSSSCG00000029484
ENSSSCG00000012655	ENSSSCG00000029547
ENSSSCG00000012676	ENSSSCG00000029637
ENSSSCG00000012698	ENSSSCG00000029709
ENSSSCG00000012879	ENSSSCG00000029710
ENSSSCG00000013008	ENSSSCG00000029771
ENSSSCG00000013048	ENSSSCG00000029808
ENSSSCG00000013079	ENSSSCG00000029989
ENSSSCG00000013106	ENSSSCG00000030045
ENSSSCG00000013119	ENSSSCG00000030049
ENSSSCG00000013239	ENSSSCG00000030260
ENSSSCG00000013259	ENSSSCG00000030362
ENSSSCG00000013273	ENSSSCG00000030386
ENSSSCG00000013296	ENSSSCG00000030415
ENSSSCG00000013302	ENSSSCG00000030565
ENSSSCG00000013312	ENSSSCG00000030637
ENSSSCG00000013330	ENSSSCG00000030668
ENSSSCG00000013331	ENSSSCG00000030957
ENSSSCG00000013382	ENSSSCG00000031083
ENSSSCG00000013402	ENSSSCG00000031115
ENSSSCG00000013474	ENSSSCG00000031147
ENSSSCG00000013508	ENSSSCG00000031159
ENSSSCG00000013569	ENSSSCG00000031304
ENSSSCG00000013585	ENSSSCG00000031332
ENSSSCG00000013638	ENSSSCG00000031346
ENSSSCG00000013726	ENSSSCG00000031429
ENSSSCG00000013747	ENSSSCG00000031465
ENSSSCG00000013753	ENSSSCG00000031580
ENSSSCG00000013838	ENSSSCG00000031659
ENSSSCG00000013848	ENSSSCG00000031701
ENSSSCG00000013861	ENSSSCG00000031707
ENSSSCG00000013864	ENSSSCG00000031938
ENSSSCG00000013895	ENSSSCG00000032043
ENSSSCG00000013900	ENSSSCG00000032116
ENSSSCG00000013906	ENSSSCG00000032133
ENSSSCG00000014009	ENSSSCG00000032180
ENSSSCG00000014012	ENSSSCG00000032315
ENSSSCG00000014019	ENSSSCG00000032341
ENSSSCG00000014028	ENSSSCG00000032360
ENSSSCG00000014031	ENSSSCG00000032411
ENSSSCG00000014056	ENSSSCG00000032433
ENSSSCG00000014070	ENSSSCG00000032443
ENSSSCG00000014082	ENSSSCG00000032621
ENSSSCG00000014168	ENSSSCG00000032650
ENSSSCG00000014169	ENSSSCG00000032659
ENSSSCG00000014171	ENSSSCG00000032734
ENSSSCG00000014214	ENSSSCG00000032795
ENSSSCG00000014223	ENSSSCG00000032923
ENSSSCG00000014250	ENSSSCG00000032957
ENSSSCG00000014252	ENSSSCG00000033013
ENSSSCG00000014267	ENSSSCG00000033018
ENSSSCG00000014291	ENSSSCG00000033030
ENSSSCG00000014304	ENSSSCG00000033112
ENSSSCG00000014307	ENSSSCG00000033175
ENSSSCG00000014319	ENSSSCG00000033222
ENSSSCG00000014364	ENSSSCG00000033307
ENSSSCG00000014399	ENSSSCG00000033355
ENSSSCG00000014401	ENSSSCG00000033356
ENSSSCG00000014420	ENSSSCG00000033383
ENSSSCG00000014435	ENSSSCG00000033432
ENSSSCG00000014598	ENSSSCG00000033456
ENSSSCG00000014730	ENSSSCG00000033674
ENSSSCG00000014831	ENSSSCG00000033834
ENSSSCG00000014875	ENSSSCG00000034192
ENSSSCG00000014915	ENSSSCG00000034197
ENSSSCG00000014934	ENSSSCG00000034280
ENSSSCG00000014949	ENSSSCG00000034282
ENSSSCG00000014998	ENSSSCG00000034285
ENSSSCG00000015023	ENSSSCG00000034351
ENSSSCG00000015045	ENSSSCG00000034450
ENSSSCG00000015052	ENSSSCG00000034495
ENSSSCG00000015095	ENSSSCG00000034581
ENSSSCG00000015120	ENSSSCG00000034630
ENSSSCG00000015126	ENSSSCG00000034632
ENSSSCG00000015206	ENSSSCG00000034752
ENSSSCG00000015211	ENSSSCG00000034816
ENSSSCG00000015233	ENSSSCG00000034913
ENSSSCG00000015235	ENSSSCG00000034937
ENSSSCG00000015247	ENSSSCG00000034942
ENSSSCG00000015259	ENSSSCG00000035052
ENSSSCG00000015284	ENSSSCG00000035082
ENSSSCG00000015293	ENSSSCG00000035119
ENSSSCG00000015329	ENSSSCG00000035133
ENSSSCG00000015345	ENSSSCG00000035153
ENSSSCG00000015358	ENSSSCG00000035189
ENSSSCG00000015368	ENSSSCG00000035216
ENSSSCG00000015378	ENSSSCG00000035332
ENSSSCG00000015380	ENSSSCG00000035495
ENSSSCG00000015395	ENSSSCG00000035658
ENSSSCG00000015410	ENSSSCG00000035673
ENSSSCG00000015435	ENSSSCG00000035686
ENSSSCG00000015443	ENSSSCG00000035757
ENSSSCG00000015450	ENSSSCG00000035822
ENSSSCG00000015497	ENSSSCG00000035863
ENSSSCG00000015499	ENSSSCG00000035935
ENSSSCG00000015523	ENSSSCG00000035993
ENSSSCG00000015534	ENSSSCG00000036022
ENSSSCG00000015538	ENSSSCG00000036047
ENSSSCG00000015539	ENSSSCG00000036075
ENSSSCG00000015549	ENSSSCG00000036158
ENSSSCG00000015566	ENSSSCG00000036160
ENSSSCG00000015568	ENSSSCG00000036219
ENSSSCG00000015569	ENSSSCG00000036227
ENSSSCG00000015590	ENSSSCG00000036293
ENSSSCG00000015603	ENSSSCG00000036326
ENSSSCG00000015604	ENSSSCG00000036381
ENSSSCG00000015611	ENSSSCG00000036545
ENSSSCG00000015659	ENSSSCG00000036610
ENSSSCG00000015673	ENSSSCG00000036684
ENSSSCG00000015690	ENSSSCG00000036723
ENSSSCG00000015692	ENSSSCG00000036758
ENSSSCG00000015697	ENSSSCG00000036776
ENSSSCG00000015743	ENSSSCG00000036852
ENSSSCG00000015756	ENSSSCG00000036924
ENSSSCG00000015774	ENSSSCG00000036970
ENSSSCG00000015786	ENSSSCG00000037000
ENSSSCG00000015808	ENSSSCG00000037030
ENSSSCG00000015840	ENSSSCG00000037043
ENSSSCG00000015851	ENSSSCG00000037065
ENSSSCG00000015857	ENSSSCG00000037105
ENSSSCG00000015872	ENSSSCG00000037207
ENSSSCG00000015874	ENSSSCG00000037237
ENSSSCG00000015876	ENSSSCG00000037245
ENSSSCG00000015878	ENSSSCG00000037264
ENSSSCG00000015882	ENSSSCG00000037277
ENSSSCG00000015889	ENSSSCG00000037284
ENSSSCG00000015905	ENSSSCG00000037463
ENSSSCG00000015907	ENSSSCG00000037517
ENSSSCG00000015913	ENSSSCG00000037612
ENSSSCG00000015947	ENSSSCG00000037634
ENSSSCG00000015955	ENSSSCG00000037811
ENSSSCG00000015959	ENSSSCG00000037951
ENSSSCG00000015976	ENSSSCG00000037985
ENSSSCG00000015988	ENSSSCG00000038062
ENSSSCG00000016011	ENSSSCG00000038126
ENSSSCG00000016017	ENSSSCG00000038156
ENSSSCG00000016033	ENSSSCG00000038187
ENSSSCG00000016036	ENSSSCG00000038394
ENSSSCG00000016052	ENSSSCG00000038404
ENSSSCG00000016053	ENSSSCG00000038442
ENSSSCG00000016061	ENSSSCG00000038465
ENSSSCG00000016091	ENSSSCG00000038466
ENSSSCG00000016098	ENSSSCG00000038487
ENSSSCG00000016117	ENSSSCG00000038515
ENSSSCG00000016125	ENSSSCG00000038520
ENSSSCG00000016138	ENSSSCG00000038694
ENSSSCG00000016147	ENSSSCG00000038792
ENSSSCG00000016157	ENSSSCG00000038826
ENSSSCG00000016164	ENSSSCG00000038861
ENSSSCG00000016166	ENSSSCG00000038929
ENSSSCG00000016176	ENSSSCG00000038955
ENSSSCG00000016193	ENSSSCG00000038958
ENSSSCG00000016207	ENSSSCG00000038971
ENSSSCG00000016216	ENSSSCG00000039010
ENSSSCG00000016232	ENSSSCG00000039171
ENSSSCG00000016234	ENSSSCG00000039185
ENSSSCG00000016243	ENSSSCG00000039191
ENSSSCG00000016256	ENSSSCG00000039245
ENSSSCG00000016263	ENSSSCG00000039397
ENSSSCG00000016279	ENSSSCG00000039494
ENSSSCG00000016338	ENSSSCG00000039714
ENSSSCG00000016370	ENSSSCG00000039778
ENSSSCG00000016406	ENSSSCG00000039903
ENSSSCG00000016486	ENSSSCG00000039909
ENSSSCG00000016491	ENSSSCG00000039953
ENSSSCG00000016494	ENSSSCG00000040160
ENSSSCG00000016510	ENSSSCG00000040199
ENSSSCG00000016550	ENSSSCG00000040267
ENSSSCG00000016570	ENSSSCG00000040296
ENSSSCG00000016572	ENSSSCG00000040634
ENSSSCG00000016611	ENSSSCG00000040690
ENSSSCG00000016646	ENSSSCG00000040709
ENSSSCG00000016659	ENSSSCG00000040731
ENSSSCG00000016661	ENSSSCG00000040789
ENSSSCG00000016673	ENSSSCG00000040796
ENSSSCG00000016685	ENSSSCG00000040822
ENSSSCG00000016707	ENSSSCG00000040893
ENSSSCG00000016714	ENSSSCG00000040959
ENSSSCG00000016746	ENSSSCG00000042278
ENSSSCG00000016781	ENSSSCG00000042523
ENSSSCG00000016824	ENSSSCG00000042719
ENSSSCG00000016830	ENSSSCG00000042739
ENSSSCG00000016835	ENSSSCG00000042866
ENSSSCG00000016846	ENSSSCG00000043224
ENSSSCG00000016863	ENSSSCG00000043251
ENSSSCG00000016912	ENSSSCG00000043309
ENSSSCG00000016929	ENSSSCG00000043619
ENSSSCG00000016938	ENSSSCG00000044472
ENSSSCG00000016946	ENSSSCG00000044675
ENSSSCG00000016970	ENSSSCG00000044826
ENSSSCG00000016998	ENSSSCG00000044956
ENSSSCG00000017006	ENSSSCG00000044968
ENSSSCG00000017042	ENSSSCG00000045335
ENSSSCG00000017052	ENSSSCG00000045366
ENSSSCG00000017053	ENSSSCG00000045482
ENSSSCG00000017061	ENSSSCG00000045510
ENSSSCG00000017072	ENSSSCG00000046102
ENSSSCG00000017118	ENSSSCG00000046271
ENSSSCG00000017120	ENSSSCG00000046691
ENSSSCG00000017146	ENSSSCG00000046703
ENSSSCG00000017205	ENSSSCG00000047354
ENSSSCG00000017226	ENSSSCG00000047386
ENSSSCG00000017254	ENSSSCG00000047502
ENSSSCG00000017260	ENSSSCG00000047713
ENSSSCG00000017271	ENSSSCG00000047850
ENSSSCG00000017272	ENSSSCG00000048125
ENSSSCG00000017274	ENSSSCG00000048309
ENSSSCG00000017306	ENSSSCG00000048396
ENSSSCG00000017339	ENSSSCG00000049034
ENSSSCG00000017385	ENSSSCG00000049181
ENSSSCG00000017386	ENSSSCG00000049727
ENSSSCG00000017402	ENSSSCG00000050005
ENSSSCG00000017459	ENSSSCG00000050784
ENSSSCG00000017493	ENSSSCG00000050878
ENSSSCG00000017504	ENSSSCG00000051391
ENSSSCG00000017506	ENSSSCG00000051471
ENSSSCG00000017519	ENSSSCG00000051626
ENSSSCG00000017561	ENSSSCG00000051760
ENSSSCG00000017605	ENSSSCG00000051892
ENSSSCG00000017636	ENSSSCG00000051929
ENSSSCG00000017673	ENSSSCG00000052141
ENSSSCG00000017690	ENSSSCG00000052301
ENSSSCG00000017712	ENSSSCG00000052586
ENSSSCG00000017717	ENSSSCG00000052695
ENSSSCG00000017745	ENSSSCG00000053150
ENSSSCG00000017751	ENSSSCG00000053223
ENSSSCG00000017753	ENSSSCG00000053283
ENSSSCG00000017785	ENSSSCG00000053332
ENSSSCG00000017789	ENSSSCG00000053387
ENSSSCG00000017790	ENSSSCG00000054725
ENSSSCG00000017797	ENSSSCG00000054936
ENSSSCG00000017799	ENSSSCG00000055651
ENSSSCG00000017810	ENSSSCG00000056207
ENSSSCG00000017812	ENSSSCG00000056336
ENSSSCG00000017986	ENSSSCG00000056417
ENSSSCG00000018009	ENSSSCG00000056471
ENSSSCG00000018027	ENSSSCG00000056777
ENSSSCG00000020675	ENSSSCG00000057311
ENSSSCG00000020837	ENSSSCG00000057314
ENSSSCG00000020870	ENSSSCG00000057415
ENSSSCG00000020878	ENSSSCG00000057621
ENSSSCG00000020885	ENSSSCG00000058828
ENSSSCG00000020915	ENSSSCG00000059095
ENSSSCG00000020927	ENSSSCG00000059110
ENSSSCG00000021118	ENSSSCG00000060223
ENSSSCG00000021232	ENSSSCG00000060615
ENSSSCG00000021307	ENSSSCG00000060620
ENSSSCG00000021322	ENSSSCG00000061450
ENSSSCG00000021380	ENSSSCG00000061817
ENSSSCG00000021466	ENSSSCG00000062468
ENSSSCG00000021508	ENSSSCG00000062966
ENSSSCG00000021514	ENSSSCG00000062997
ENSSSCG00000021560	ENSSSCG00000063017
ENSSSCG00000021585
ENSSSCG00000021587
ENSSSCG00000021598
ENSSSCG00000021601
ENSSSCG00000021606
ENSSSCG00000021638
ENSSSCG00000021646
ENSSSCG00000021696
ENSSSCG00000021704
ENSSSCG00000021706
ENSSSCG00000021803
ENSSSCG00000021813
ENSSSCG00000021862
ENSSSCG00000021988
ENSSSCG00000022073
ENSSSCG00000022159
ENSSSCG00000022190
ENSSSCG00000022282
ENSSSCG00000022300
ENSSSCG00000022333
ENSSSCG00000022398
ENSSSCG00000022464
ENSSSCG00000022504
ENSSSCG00000022521
ENSSSCG00000022534
ENSSSCG00000022668
ENSSSCG00000022676
ENSSSCG00000022788
ENSSSCG00000022794
ENSSSCG00000022801
ENSSSCG00000022806
ENSSSCG00000022849
ENSSSCG00000022869
ENSSSCG00000022952
ENSSSCG00000023084
ENSSSCG00000023312
ENSSSCG00000023408
ENSSSCG00000023445
ENSSSCG00000023478
ENSSSCG00000023677
ENSSSCG00000023710
ENSSSCG00000023761
ENSSSCG00000023801
ENSSSCG00000023803
ENSSSCG00000023818
ENSSSCG00000023829
ENSSSCG00000023871
ENSSSCG00000023978
ENSSSCG00000024001
ENSSSCG00000024009
ENSSSCG00000024024
ENSSSCG00000024030
ENSSSCG00000024043
ENSSSCG00000024125
ENSSSCG00000024149
ENSSSCG00000024157
ENSSSCG00000024204
ENSSSCG00000024261
ENSSSCG00000024396
ENSSSCG00000024417
ENSSSCG00000024420
ENSSSCG00000024424
ENSSSCG00000024480
ENSSSCG00000024486
ENSSSCG00000024513
ENSSSCG00000024592
ENSSSCG00000024678
ENSSSCG00000024685
ENSSSCG00000024693
ENSSSCG00000024696
ENSSSCG00000024776
ENSSSCG00000024860
ENSSSCG00000024876
ENSSSCG00000024892
ENSSSCG00000024916
ENSSSCG00000024975
ENSSSCG00000024999
ENSSSCG00000025007
ENSSSCG00000025028
ENSSSCG00000025139
ENSSSCG00000025156
ENSSSCG00000025174
ENSSSCG00000025188
ENSSSCG00000025316
ENSSSCG00000025486
ENSSSCG00000025534
ENSSSCG00000025582
ENSSSCG00000025602
ENSSSCG00000025698
ENSSSCG00000025787
ENSSSCG00000025901
ENSSSCG00000025906
ENSSSCG00000025924
ENSSSCG00000025941
ENSSSCG00000026001
ENSSSCG00000026006
ENSSSCG00000026078
ENSSSCG00000026103
ENSSSCG00000026108
ENSSSCG00000026130
ENSSSCG00000026233
ENSSSCG00000026268
ENSSSCG00000026301
ENSSSCG00000026383
ENSSSCG00000026466
ENSSSCG00000026478
ENSSSCG00000026486
ENSSSCG00000026517
ENSSSCG00000026597
ENSSSCG00000026612
ENSSSCG00000026618
ENSSSCG00000026705
ENSSSCG00000026718
ENSSSCG00000026744
ENSSSCG00000026954
ENSSSCG00000026962
ENSSSCG00000026964
ENSSSCG00000026969
ENSSSCG00000026976
ENSSSCG00000027089
ENSSSCG00000027139
ENSSSCG00000027207
ENSSSCG00000027232
ENSSSCG00000027275
ENSSSCG00000027348
ENSSSCG00000027417
ENSSSCG00000027477
ENSSSCG00000027480
ENSSSCG00000027526
ENSSSCG00000027556
ENSSSCG00000027571
ENSSSCG00000027608
ENSSSCG00000027659
ENSSSCG00000027667
ENSSSCG00000027675
ENSSSCG00000027700
ENSSSCG00000027774
ENSSSCG00000027820
ENSSSCG00000027941
ENSSSCG00000027970
ENSSSCG00000028005
ENSSSCG00000028065
ENSSSCG00000028115
ENSSSCG00000028168
ENSSSCG00000028192
ENSSSCG00000028227
ENSSSCG00000028343
ENSSSCG00000028346
ENSSSCG00000028359
ENSSSCG00000028460
ENSSSCG00000028481
ENSSSCG00000028506
ENSSSCG00000028509
ENSSSCG00000028512
ENSSSCG00000028538
ENSSSCG00000028735
ENSSSCG00000028748
ENSSSCG00000028886
ENSSSCG00000028905
ENSSSCG00000028924
ENSSSCG00000029097
ENSSSCG00000029158
ENSSSCG00000029291
ENSSSCG00000029380
ENSSSCG00000029518
ENSSSCG00000029538
ENSSSCG00000029598
ENSSSCG00000029649
ENSSSCG00000029752
ENSSSCG00000029753
ENSSSCG00000029776
ENSSSCG00000029815
ENSSSCG00000029882
ENSSSCG00000030113
ENSSSCG00000030118
ENSSSCG00000030122
ENSSSCG00000030130
ENSSSCG00000030147
ENSSSCG00000030197
ENSSSCG00000030211
ENSSSCG00000030268
ENSSSCG00000030291
ENSSSCG00000030343
ENSSSCG00000030396
ENSSSCG00000030423
ENSSSCG00000030460
ENSSSCG00000030461
ENSSSCG00000030467
ENSSSCG00000030486
ENSSSCG00000030502
ENSSSCG00000030507
ENSSSCG00000030605
ENSSSCG00000030608
ENSSSCG00000030617
ENSSSCG00000030677
ENSSSCG00000030680
ENSSSCG00000030801
ENSSSCG00000030820
ENSSSCG00000031173
ENSSSCG00000031175
ENSSSCG00000031278
ENSSSCG00000031424
ENSSSCG00000031461
ENSSSCG00000031547
ENSSSCG00000031576
ENSSSCG00000031694
ENSSSCG00000031728
ENSSSCG00000031769
ENSSSCG00000031773
ENSSSCG00000031802
ENSSSCG00000031866
ENSSSCG00000031876
ENSSSCG00000031941
ENSSSCG00000031942
ENSSSCG00000031954
ENSSSCG00000032056
ENSSSCG00000032134
ENSSSCG00000032153
ENSSSCG00000032261
ENSSSCG00000032352
ENSSSCG00000032489
ENSSSCG00000032505
ENSSSCG00000032517
ENSSSCG00000032554
ENSSSCG00000032613
ENSSSCG00000032632
ENSSSCG00000032710
ENSSSCG00000032715
ENSSSCG00000032723
ENSSSCG00000032777
ENSSSCG00000032820
ENSSSCG00000032860
ENSSSCG00000032932
ENSSSCG00000033025
ENSSSCG00000033071
ENSSSCG00000033095
ENSSSCG00000033126
ENSSSCG00000033154
ENSSSCG00000033162
ENSSSCG00000033191
ENSSSCG00000033199
ENSSSCG00000033257
ENSSSCG00000033276
ENSSSCG00000033291
ENSSSCG00000033311
ENSSSCG00000033334
ENSSSCG00000033381
ENSSSCG00000033451
ENSSSCG00000033524
ENSSSCG00000033594
ENSSSCG00000033602
ENSSSCG00000033616
ENSSSCG00000033624
ENSSSCG00000033636
ENSSSCG00000033657
ENSSSCG00000033811
ENSSSCG00000033878
ENSSSCG00000033880
ENSSSCG00000033913
ENSSSCG00000034039
ENSSSCG00000034131
ENSSSCG00000034219
ENSSSCG00000034347
ENSSSCG00000034373
ENSSSCG00000034386
ENSSSCG00000034468
ENSSSCG00000034501
ENSSSCG00000034516
ENSSSCG00000034618
ENSSSCG00000034635
ENSSSCG00000034645
ENSSSCG00000034709
ENSSSCG00000034753
ENSSSCG00000034795
ENSSSCG00000034827
ENSSSCG00000034859
ENSSSCG00000034958
ENSSSCG00000035012
ENSSSCG00000035028
ENSSSCG00000035066
ENSSSCG00000035103
ENSSSCG00000035182
ENSSSCG00000035366
ENSSSCG00000035420
ENSSSCG00000035442
ENSSSCG00000035493
ENSSSCG00000035505
ENSSSCG00000035539
ENSSSCG00000035564
ENSSSCG00000035676
ENSSSCG00000035715
ENSSSCG00000035730
ENSSSCG00000035741
ENSSSCG00000035762
ENSSSCG00000035778
ENSSSCG00000035883
ENSSSCG00000035887
ENSSSCG00000035895
ENSSSCG00000035941
ENSSSCG00000036036
ENSSSCG00000036059
ENSSSCG00000036060
ENSSSCG00000036062
ENSSSCG00000036083
ENSSSCG00000036095
ENSSSCG00000036115
ENSSSCG00000036125
ENSSSCG00000036286
ENSSSCG00000036294
ENSSSCG00000036339
ENSSSCG00000036350
ENSSSCG00000036359
ENSSSCG00000036360
ENSSSCG00000036387
ENSSSCG00000036403
ENSSSCG00000036452
ENSSSCG00000036501
ENSSSCG00000036509
ENSSSCG00000036515
ENSSSCG00000036554
ENSSSCG00000036556
ENSSSCG00000036613
ENSSSCG00000036647
ENSSSCG00000036679
ENSSSCG00000036735
ENSSSCG00000036772
ENSSSCG00000036787
ENSSSCG00000036855
ENSSSCG00000036880
ENSSSCG00000036898
ENSSSCG00000036956
ENSSSCG00000037063
ENSSSCG00000037120
ENSSSCG00000037151
ENSSSCG00000037159
ENSSSCG00000037216
ENSSSCG00000037232
ENSSSCG00000037269
ENSSSCG00000037341
ENSSSCG00000037404
ENSSSCG00000037424
ENSSSCG00000037425
ENSSSCG00000037499
ENSSSCG00000037507
ENSSSCG00000037556
ENSSSCG00000037575
ENSSSCG00000037592
ENSSSCG00000037598
ENSSSCG00000037608
ENSSSCG00000037621
ENSSSCG00000037843
ENSSSCG00000037892
ENSSSCG00000038031
ENSSSCG00000038107
ENSSSCG00000038222
ENSSSCG00000038254
ENSSSCG00000038308
ENSSSCG00000038398
ENSSSCG00000038417
ENSSSCG00000038462
ENSSSCG00000038491
ENSSSCG00000038492
ENSSSCG00000038533
ENSSSCG00000038614
ENSSSCG00000038617
ENSSSCG00000038635
ENSSSCG00000038685
ENSSSCG00000038724
ENSSSCG00000038745
ENSSSCG00000038763
ENSSSCG00000038772
ENSSSCG00000038870
ENSSSCG00000038902
ENSSSCG00000038932
ENSSSCG00000038940
ENSSSCG00000038973
ENSSSCG00000039095
ENSSSCG00000039203
ENSSSCG00000039221
ENSSSCG00000039249
ENSSSCG00000039269
ENSSSCG00000039272
ENSSSCG00000039321
ENSSSCG00000039333
ENSSSCG00000039336
ENSSSCG00000039469
ENSSSCG00000039548
ENSSSCG00000039555
ENSSSCG00000039626
ENSSSCG00000039654
ENSSSCG00000039731
ENSSSCG00000039770
ENSSSCG00000039812
ENSSSCG00000039813
ENSSSCG00000039830
ENSSSCG00000039854
ENSSSCG00000039880
ENSSSCG00000039887
ENSSSCG00000039905
ENSSSCG00000039986
ENSSSCG00000040017
ENSSSCG00000040147
ENSSSCG00000040181
ENSSSCG00000040337
ENSSSCG00000040348
ENSSSCG00000040349
ENSSSCG00000040418
ENSSSCG00000040422
ENSSSCG00000040430
ENSSSCG00000040439
ENSSSCG00000040452
ENSSSCG00000040557
ENSSSCG00000040571
ENSSSCG00000040595
ENSSSCG00000040638
ENSSSCG00000040711
ENSSSCG00000040740
ENSSSCG00000040768
ENSSSCG00000040824
ENSSSCG00000040863
ENSSSCG00000040881
ENSSSCG00000040918
ENSSSCG00000040937
ENSSSCG00000040943
ENSSSCG00000040977
ENSSSCG00000041016
ENSSSCG00000041080
ENSSSCG00000041087
ENSSSCG00000041158
ENSSSCG00000041202
ENSSSCG00000041822
ENSSSCG00000042518
ENSSSCG00000042557
ENSSSCG00000042626
ENSSSCG00000043054
ENSSSCG00000043527
ENSSSCG00000043635
ENSSSCG00000043781
ENSSSCG00000043909
ENSSSCG00000044304
ENSSSCG00000044340
ENSSSCG00000044510
ENSSSCG00000045672
ENSSSCG00000045839
ENSSSCG00000046003
ENSSSCG00000046071
ENSSSCG00000046281
ENSSSCG00000046319
ENSSSCG00000046439
ENSSSCG00000047003
ENSSSCG00000047099
ENSSSCG00000047109
ENSSSCG00000047218
ENSSSCG00000047420
ENSSSCG00000047465
ENSSSCG00000047564
ENSSSCG00000047664
ENSSSCG00000048260
ENSSSCG00000048369
ENSSSCG00000049630
ENSSSCG00000050377
ENSSSCG00000050627
ENSSSCG00000050812
ENSSSCG00000050876
ENSSSCG00000050889
ENSSSCG00000051264
ENSSSCG00000051618
ENSSSCG00000051715
ENSSSCG00000051830
ENSSSCG00000051849
ENSSSCG00000052303
ENSSSCG00000052494
ENSSSCG00000052601
ENSSSCG00000052759
ENSSSCG00000052768
ENSSSCG00000053558
ENSSSCG00000054021
ENSSSCG00000054142
ENSSSCG00000054583
ENSSSCG00000054908
ENSSSCG00000055021
ENSSSCG00000055190
ENSSSCG00000055670
ENSSSCG00000055744
ENSSSCG00000055832
ENSSSCG00000056307
ENSSSCG00000057005
ENSSSCG00000057054
ENSSSCG00000057079
ENSSSCG00000057663
ENSSSCG00000057753
ENSSSCG00000058048
ENSSSCG00000058071
ENSSSCG00000058469
ENSSSCG00000058577
ENSSSCG00000058580
ENSSSCG00000058656
ENSSSCG00000058741
ENSSSCG00000058782
ENSSSCG00000059210
ENSSSCG00000059571
ENSSSCG00000059968
ENSSSCG00000060488
ENSSSCG00000060497
ENSSSCG00000060506
ENSSSCG00000060550
ENSSSCG00000061158
ENSSSCG00000061867
ENSSSCG00000061955
ENSSSCG00000061983
ENSSSCG00000062058
ENSSSCG00000062160
ENSSSCG00000062424
ENSSSCG00000062441
ENSSSCG00000062599
ENSSSCG00000063506

## Sheet: ssc-miR-30b-5p_6
Only WT ssc-miR-30b-5p_6 Targets	Only ET ssc-miR-30b-5p_6 Targets	WT ssc-miR-30b-5p_6 Targets AND ET ssc-miR-30b-5p_6 Targets
ENSSSCG00000000018	ENSSSCG00000000066	ENSSSCG00000000228
ENSSSCG00000000024	ENSSSCG00000000095	ENSSSCG00000000333
ENSSSCG00000000092	ENSSSCG00000000161	ENSSSCG00000000571
ENSSSCG00000000118	ENSSSCG00000000214	ENSSSCG00000001078
ENSSSCG00000000186	ENSSSCG00000000262	ENSSSCG00000001629
ENSSSCG00000000492	ENSSSCG00000000275	ENSSSCG00000001664
ENSSSCG00000000509	ENSSSCG00000000457	ENSSSCG00000001903
ENSSSCG00000000522	ENSSSCG00000000458	ENSSSCG00000001934
ENSSSCG00000000523	ENSSSCG00000000499	ENSSSCG00000002295
ENSSSCG00000000536	ENSSSCG00000000516	ENSSSCG00000002333
ENSSSCG00000000545	ENSSSCG00000000551	ENSSSCG00000002411
ENSSSCG00000000553	ENSSSCG00000000559	ENSSSCG00000002707
ENSSSCG00000000579	ENSSSCG00000000599	ENSSSCG00000003687
ENSSSCG00000000633	ENSSSCG00000000600	ENSSSCG00000003766
ENSSSCG00000000648	ENSSSCG00000000612	ENSSSCG00000003895
ENSSSCG00000000669	ENSSSCG00000000653	ENSSSCG00000004094
ENSSSCG00000000778	ENSSSCG00000000718	ENSSSCG00000004132
ENSSSCG00000000798	ENSSSCG00000000757	ENSSSCG00000004133
ENSSSCG00000000838	ENSSSCG00000000769	ENSSSCG00000004419
ENSSSCG00000000847	ENSSSCG00000000793	ENSSSCG00000004464
ENSSSCG00000000853	ENSSSCG00000000804	ENSSSCG00000004505
ENSSSCG00000000866	ENSSSCG00000000870	ENSSSCG00000004934
ENSSSCG00000000916	ENSSSCG00000000905	ENSSSCG00000004996
ENSSSCG00000000959	ENSSSCG00000000908	ENSSSCG00000005425
ENSSSCG00000000968	ENSSSCG00000000915	ENSSSCG00000005611
ENSSSCG00000000998	ENSSSCG00000000924	ENSSSCG00000006018
ENSSSCG00000001000	ENSSSCG00000000941	ENSSSCG00000006177
ENSSSCG00000001011	ENSSSCG00000000955	ENSSSCG00000006236
ENSSSCG00000001024	ENSSSCG00000001063	ENSSSCG00000006239
ENSSSCG00000001033	ENSSSCG00000001065	ENSSSCG00000006261
ENSSSCG00000001045	ENSSSCG00000001099	ENSSSCG00000006452
ENSSSCG00000001131	ENSSSCG00000001201	ENSSSCG00000006761
ENSSSCG00000001203	ENSSSCG00000001209	ENSSSCG00000006860
ENSSSCG00000001247	ENSSSCG00000001456	ENSSSCG00000007080
ENSSSCG00000001487	ENSSSCG00000001484	ENSSSCG00000008292
ENSSSCG00000001497	ENSSSCG00000001549	ENSSSCG00000008447
ENSSSCG00000001595	ENSSSCG00000001554	ENSSSCG00000008546
ENSSSCG00000001597	ENSSSCG00000001564	ENSSSCG00000008748
ENSSSCG00000001708	ENSSSCG00000001683	ENSSSCG00000009031
ENSSSCG00000001709	ENSSSCG00000001782	ENSSSCG00000009460
ENSSSCG00000001710	ENSSSCG00000001789	ENSSSCG00000009671
ENSSSCG00000001735	ENSSSCG00000001865	ENSSSCG00000010248
ENSSSCG00000001750	ENSSSCG00000001866	ENSSSCG00000010351
ENSSSCG00000001867	ENSSSCG00000001878	ENSSSCG00000011300
ENSSSCG00000001868	ENSSSCG00000001930	ENSSSCG00000011301
ENSSSCG00000001875	ENSSSCG00000002268	ENSSSCG00000011552
ENSSSCG00000001880	ENSSSCG00000002269	ENSSSCG00000011714
ENSSSCG00000001913	ENSSSCG00000002292	ENSSSCG00000011740
ENSSSCG00000001918	ENSSSCG00000002344	ENSSSCG00000011822
ENSSSCG00000001927	ENSSSCG00000002357	ENSSSCG00000011917
ENSSSCG00000001931	ENSSSCG00000002387	ENSSSCG00000012020
ENSSSCG00000001959	ENSSSCG00000002445	ENSSSCG00000012542
ENSSSCG00000001963	ENSSSCG00000002447	ENSSSCG00000012606
ENSSSCG00000001974	ENSSSCG00000002469	ENSSSCG00000012642
ENSSSCG00000001984	ENSSSCG00000002684	ENSSSCG00000013106
ENSSSCG00000002014	ENSSSCG00000002716	ENSSSCG00000013296
ENSSSCG00000002023	ENSSSCG00000002749	ENSSSCG00000013302
ENSSSCG00000002129	ENSSSCG00000002829	ENSSSCG00000013861
ENSSSCG00000002140	ENSSSCG00000002877	ENSSSCG00000014082
ENSSSCG00000002243	ENSSSCG00000002885	ENSSSCG00000014435
ENSSSCG00000002245	ENSSSCG00000003070	ENSSSCG00000014998
ENSSSCG00000002254	ENSSSCG00000003353	ENSSSCG00000015386
ENSSSCG00000002280	ENSSSCG00000003404	ENSSSCG00000015435
ENSSSCG00000002298	ENSSSCG00000003523	ENSSSCG00000015497
ENSSSCG00000002311	ENSSSCG00000003543	ENSSSCG00000015537
ENSSSCG00000002340	ENSSSCG00000003589	ENSSSCG00000015539
ENSSSCG00000002353	ENSSSCG00000003601	ENSSSCG00000015590
ENSSSCG00000002372	ENSSSCG00000003651	ENSSSCG00000015604
ENSSSCG00000002389	ENSSSCG00000003652	ENSSSCG00000015780
ENSSSCG00000002404	ENSSSCG00000003741	ENSSSCG00000015947
ENSSSCG00000002429	ENSSSCG00000003758	ENSSSCG00000015988
ENSSSCG00000002446	ENSSSCG00000003770	ENSSSCG00000016011
ENSSSCG00000002457	ENSSSCG00000003797	ENSSSCG00000016053
ENSSSCG00000002461	ENSSSCG00000003851	ENSSSCG00000016091
ENSSSCG00000002470	ENSSSCG00000003854	ENSSSCG00000016164
ENSSSCG00000002506	ENSSSCG00000003881	ENSSSCG00000016338
ENSSSCG00000002508	ENSSSCG00000003905	ENSSSCG00000016549
ENSSSCG00000002526	ENSSSCG00000003950	ENSSSCG00000016661
ENSSSCG00000002547	ENSSSCG00000004077	ENSSSCG00000016714
ENSSSCG00000002559	ENSSSCG00000004081	ENSSSCG00000016835
ENSSSCG00000002628	ENSSSCG00000004150	ENSSSCG00000016846
ENSSSCG00000002633	ENSSSCG00000004163	ENSSSCG00000016861
ENSSSCG00000002656	ENSSSCG00000004224	ENSSSCG00000017146
ENSSSCG00000002697	ENSSSCG00000004238	ENSSSCG00000017274
ENSSSCG00000002718	ENSSSCG00000004383	ENSSSCG00000017339
ENSSSCG00000002722	ENSSSCG00000004405	ENSSSCG00000017506
ENSSSCG00000002730	ENSSSCG00000004432	ENSSSCG00000017712
ENSSSCG00000002864	ENSSSCG00000004458	ENSSSCG00000020927
ENSSSCG00000003047	ENSSSCG00000004477	ENSSSCG00000021508
ENSSSCG00000003103	ENSSSCG00000004478	ENSSSCG00000021560
ENSSSCG00000003152	ENSSSCG00000004484	ENSSSCG00000021862
ENSSSCG00000003154	ENSSSCG00000004508	ENSSSCG00000022073
ENSSSCG00000003199	ENSSSCG00000004541	ENSSSCG00000022398
ENSSSCG00000003359	ENSSSCG00000004549	ENSSSCG00000022534
ENSSSCG00000003379	ENSSSCG00000004584	ENSSSCG00000022671
ENSSSCG00000003423	ENSSSCG00000004595	ENSSSCG00000022952
ENSSSCG00000003434	ENSSSCG00000004597	ENSSSCG00000023027
ENSSSCG00000003460	ENSSSCG00000004607	ENSSSCG00000024232
ENSSSCG00000003461	ENSSSCG00000004643	ENSSSCG00000024696
ENSSSCG00000003527	ENSSSCG00000004668	ENSSSCG00000026177
ENSSSCG00000003578	ENSSSCG00000004710	ENSSSCG00000027348
ENSSSCG00000003591	ENSSSCG00000004751	ENSSSCG00000027409
ENSSSCG00000003630	ENSSSCG00000004761	ENSSSCG00000027667
ENSSSCG00000003663	ENSSSCG00000004762	ENSSSCG00000027700
ENSSSCG00000003673	ENSSSCG00000004776	ENSSSCG00000030291
ENSSSCG00000003684	ENSSSCG00000004806	ENSSSCG00000030460
ENSSSCG00000003694	ENSSSCG00000004844	ENSSSCG00000031694
ENSSSCG00000003700	ENSSSCG00000004856	ENSSSCG00000031876
ENSSSCG00000003715	ENSSSCG00000004884	ENSSSCG00000033074
ENSSSCG00000003718	ENSSSCG00000004948	ENSSSCG00000033524
ENSSSCG00000003726	ENSSSCG00000005002	ENSSSCG00000033616
ENSSSCG00000003730	ENSSSCG00000005071	ENSSSCG00000033624
ENSSSCG00000003743	ENSSSCG00000005078	ENSSSCG00000033636
ENSSSCG00000003771	ENSSSCG00000005083	ENSSSCG00000034709
ENSSSCG00000003778	ENSSSCG00000005090	ENSSSCG00000035012
ENSSSCG00000003788	ENSSSCG00000005174	ENSSSCG00000035420
ENSSSCG00000003789	ENSSSCG00000005177	ENSSSCG00000035730
ENSSSCG00000003811	ENSSSCG00000005178	ENSSSCG00000035741
ENSSSCG00000003819	ENSSSCG00000005191	ENSSSCG00000035778
ENSSSCG00000003825	ENSSSCG00000005219	ENSSSCG00000037216
ENSSSCG00000003857	ENSSSCG00000005233	ENSSSCG00000037803
ENSSSCG00000003897	ENSSSCG00000005240	ENSSSCG00000037843
ENSSSCG00000004022	ENSSSCG00000005282	ENSSSCG00000038181
ENSSSCG00000004023	ENSSSCG00000005296	ENSSSCG00000038398
ENSSSCG00000004029	ENSSSCG00000005366	ENSSSCG00000038462
ENSSSCG00000004049	ENSSSCG00000005373	ENSSSCG00000039203
ENSSSCG00000004075	ENSSSCG00000005426	ENSSSCG00000039336
ENSSSCG00000004078	ENSSSCG00000005469	ENSSSCG00000039654
ENSSSCG00000004113	ENSSSCG00000005506	ENSSSCG00000039658
ENSSSCG00000004120	ENSSSCG00000005532	ENSSSCG00000039813
ENSSSCG00000004159	ENSSSCG00000005576	ENSSSCG00000039905
ENSSSCG00000004164	ENSSSCG00000005587	ENSSSCG00000040337
ENSSSCG00000004165	ENSSSCG00000005828	ENSSSCG00000040418
ENSSSCG00000004169	ENSSSCG00000005941	ENSSSCG00000040768
ENSSSCG00000004203	ENSSSCG00000005950	ENSSSCG00000040855
ENSSSCG00000004209	ENSSSCG00000005954	ENSSSCG00000040881
ENSSSCG00000004241	ENSSSCG00000005982	ENSSSCG00000041087
ENSSSCG00000004250	ENSSSCG00000006003	ENSSSCG00000043289
ENSSSCG00000004252	ENSSSCG00000006016	ENSSSCG00000048260
ENSSSCG00000004276	ENSSSCG00000006031	ENSSSCG00000048526
ENSSSCG00000004279	ENSSSCG00000006062	ENSSSCG00000053558
ENSSSCG00000004293	ENSSSCG00000006140	ENSSSCG00000054142
ENSSSCG00000004309	ENSSSCG00000006209	ENSSSCG00000057054
ENSSSCG00000004334	ENSSSCG00000006235	ENSSSCG00000057663
ENSSSCG00000004336	ENSSSCG00000006336	ENSSSCG00000058048
ENSSSCG00000004342	ENSSSCG00000006354	ENSSSCG00000059210
ENSSSCG00000004349	ENSSSCG00000006378	ENSSSCG00000060488
ENSSSCG00000004351	ENSSSCG00000006390	ENSSSCG00000061158
ENSSSCG00000004357	ENSSSCG00000006394
ENSSSCG00000004387	ENSSSCG00000006398
ENSSSCG00000004394	ENSSSCG00000006455
ENSSSCG00000004402	ENSSSCG00000006458
ENSSSCG00000004434	ENSSSCG00000006521
ENSSSCG00000004435	ENSSSCG00000006619
ENSSSCG00000004445	ENSSSCG00000006620
ENSSSCG00000004454	ENSSSCG00000006645
ENSSSCG00000004466	ENSSSCG00000006649
ENSSSCG00000004472	ENSSSCG00000006760
ENSSSCG00000004473	ENSSSCG00000006809
ENSSSCG00000004534	ENSSSCG00000006824
ENSSSCG00000004538	ENSSSCG00000006827
ENSSSCG00000004554	ENSSSCG00000006873
ENSSSCG00000004576	ENSSSCG00000006875
ENSSSCG00000004586	ENSSSCG00000006879
ENSSSCG00000004617	ENSSSCG00000006900
ENSSSCG00000004626	ENSSSCG00000006901
ENSSSCG00000004651	ENSSSCG00000006959
ENSSSCG00000004652	ENSSSCG00000007010
ENSSSCG00000004663	ENSSSCG00000007097
ENSSSCG00000004691	ENSSSCG00000007143
ENSSSCG00000004730	ENSSSCG00000007187
ENSSSCG00000004766	ENSSSCG00000007189
ENSSSCG00000004772	ENSSSCG00000007305
ENSSSCG00000004799	ENSSSCG00000007307
ENSSSCG00000004803	ENSSSCG00000007369
ENSSSCG00000004823	ENSSSCG00000007472
ENSSSCG00000004829	ENSSSCG00000007475
ENSSSCG00000004897	ENSSSCG00000007476
ENSSSCG00000004899	ENSSSCG00000007497
ENSSSCG00000004903	ENSSSCG00000007565
ENSSSCG00000004911	ENSSSCG00000007733
ENSSSCG00000004929	ENSSSCG00000007736
ENSSSCG00000004936	ENSSSCG00000007739
ENSSSCG00000005011	ENSSSCG00000007748
ENSSSCG00000005057	ENSSSCG00000007757
ENSSSCG00000005065	ENSSSCG00000008119
ENSSSCG00000005073	ENSSSCG00000008124
ENSSSCG00000005081	ENSSSCG00000008132
ENSSSCG00000005086	ENSSSCG00000008147
ENSSSCG00000005092	ENSSSCG00000008150
ENSSSCG00000005103	ENSSSCG00000008167
ENSSSCG00000005106	ENSSSCG00000008186
ENSSSCG00000005131	ENSSSCG00000008339
ENSSSCG00000005135	ENSSSCG00000008360
ENSSSCG00000005190	ENSSSCG00000008368
ENSSSCG00000005199	ENSSSCG00000008389
ENSSSCG00000005205	ENSSSCG00000008392
ENSSSCG00000005211	ENSSSCG00000008395
ENSSSCG00000005250	ENSSSCG00000008453
ENSSSCG00000005271	ENSSSCG00000008521
ENSSSCG00000005291	ENSSSCG00000008535
ENSSSCG00000005378	ENSSSCG00000008587
ENSSSCG00000005391	ENSSSCG00000008690
ENSSSCG00000005436	ENSSSCG00000008691
ENSSSCG00000005446	ENSSSCG00000008821
ENSSSCG00000005456	ENSSSCG00000008829
ENSSSCG00000005575	ENSSSCG00000008836
ENSSSCG00000005601	ENSSSCG00000008850
ENSSSCG00000005607	ENSSSCG00000008867
ENSSSCG00000005649	ENSSSCG00000008900
ENSSSCG00000005672	ENSSSCG00000008909
ENSSSCG00000005707	ENSSSCG00000008924
ENSSSCG00000005731	ENSSSCG00000008943
ENSSSCG00000005738	ENSSSCG00000009114
ENSSSCG00000005743	ENSSSCG00000009115
ENSSSCG00000005778	ENSSSCG00000009141
ENSSSCG00000005786	ENSSSCG00000009186
ENSSSCG00000005841	ENSSSCG00000009308
ENSSSCG00000005935	ENSSSCG00000009369
ENSSSCG00000005981	ENSSSCG00000009373
ENSSSCG00000005992	ENSSSCG00000009408
ENSSSCG00000006032	ENSSSCG00000009425
ENSSSCG00000006060	ENSSSCG00000009448
ENSSSCG00000006084	ENSSSCG00000009511
ENSSSCG00000006121	ENSSSCG00000009521
ENSSSCG00000006137	ENSSSCG00000009616
ENSSSCG00000006151	ENSSSCG00000009704
ENSSSCG00000006173	ENSSSCG00000009713
ENSSSCG00000006214	ENSSSCG00000009770
ENSSSCG00000006218	ENSSSCG00000009777
ENSSSCG00000006231	ENSSSCG00000009836
ENSSSCG00000006233	ENSSSCG00000009849
ENSSSCG00000006247	ENSSSCG00000009860
ENSSSCG00000006283	ENSSSCG00000009934
ENSSSCG00000006340	ENSSSCG00000009940
ENSSSCG00000006375	ENSSSCG00000009944
ENSSSCG00000006382	ENSSSCG00000009946
ENSSSCG00000006385	ENSSSCG00000010025
ENSSSCG00000006471	ENSSSCG00000010081
ENSSSCG00000006482	ENSSSCG00000010116
ENSSSCG00000006542	ENSSSCG00000010158
ENSSSCG00000006572	ENSSSCG00000010209
ENSSSCG00000006682	ENSSSCG00000010239
ENSSSCG00000006687	ENSSSCG00000010274
ENSSSCG00000006698	ENSSSCG00000010283
ENSSSCG00000006720	ENSSSCG00000010313
ENSSSCG00000006730	ENSSSCG00000010451
ENSSSCG00000006735	ENSSSCG00000010495
ENSSSCG00000006752	ENSSSCG00000010505
ENSSSCG00000006800	ENSSSCG00000010665
ENSSSCG00000006841	ENSSSCG00000010727
ENSSSCG00000006861	ENSSSCG00000010768
ENSSSCG00000006869	ENSSSCG00000010860
ENSSSCG00000006892	ENSSSCG00000010865
ENSSSCG00000006897	ENSSSCG00000010877
ENSSSCG00000006917	ENSSSCG00000010904
ENSSSCG00000006927	ENSSSCG00000011026
ENSSSCG00000006932	ENSSSCG00000011036
ENSSSCG00000006969	ENSSSCG00000011048
ENSSSCG00000006982	ENSSSCG00000011217
ENSSSCG00000006995	ENSSSCG00000011236
ENSSSCG00000007043	ENSSSCG00000011241
ENSSSCG00000007061	ENSSSCG00000011245
ENSSSCG00000007074	ENSSSCG00000011253
ENSSSCG00000007094	ENSSSCG00000011316
ENSSSCG00000007139	ENSSSCG00000011329
ENSSSCG00000007153	ENSSSCG00000011376
ENSSSCG00000007155	ENSSSCG00000011417
ENSSSCG00000007179	ENSSSCG00000011495
ENSSSCG00000007188	ENSSSCG00000011497
ENSSSCG00000007243	ENSSSCG00000011498
ENSSSCG00000007248	ENSSSCG00000011500
ENSSSCG00000007252	ENSSSCG00000011527
ENSSSCG00000007272	ENSSSCG00000011561
ENSSSCG00000007311	ENSSSCG00000011583
ENSSSCG00000007317	ENSSSCG00000011670
ENSSSCG00000007345	ENSSSCG00000011698
ENSSSCG00000007366	ENSSSCG00000011699
ENSSSCG00000007460	ENSSSCG00000011733
ENSSSCG00000007463	ENSSSCG00000011766
ENSSSCG00000007466	ENSSSCG00000011767
ENSSSCG00000007492	ENSSSCG00000011845
ENSSSCG00000007494	ENSSSCG00000011857
ENSSSCG00000007513	ENSSSCG00000011872
ENSSSCG00000007526	ENSSSCG00000011882
ENSSSCG00000007531	ENSSSCG00000011913
ENSSSCG00000007538	ENSSSCG00000011956
ENSSSCG00000007541	ENSSSCG00000012006
ENSSSCG00000007642	ENSSSCG00000012035
ENSSSCG00000007668	ENSSSCG00000012114
ENSSSCG00000007791	ENSSSCG00000012117
ENSSSCG00000007798	ENSSSCG00000012129
ENSSSCG00000007808	ENSSSCG00000012160
ENSSSCG00000007840	ENSSSCG00000012182
ENSSSCG00000007850	ENSSSCG00000012249
ENSSSCG00000007854	ENSSSCG00000012258
ENSSSCG00000007857	ENSSSCG00000012262
ENSSSCG00000007909	ENSSSCG00000012314
ENSSSCG00000007924	ENSSSCG00000012386
ENSSSCG00000007925	ENSSSCG00000012416
ENSSSCG00000007935	ENSSSCG00000012486
ENSSSCG00000007965	ENSSSCG00000012487
ENSSSCG00000008036	ENSSSCG00000012585
ENSSSCG00000008058	ENSSSCG00000012590
ENSSSCG00000008094	ENSSSCG00000012593
ENSSSCG00000008096	ENSSSCG00000012604
ENSSSCG00000008141	ENSSSCG00000012617
ENSSSCG00000008171	ENSSSCG00000012634
ENSSSCG00000008179	ENSSSCG00000012686
ENSSSCG00000008217	ENSSSCG00000012844
ENSSSCG00000008218	ENSSSCG00000012880
ENSSSCG00000008340	ENSSSCG00000012914
ENSSSCG00000008348	ENSSSCG00000013057
ENSSSCG00000008404	ENSSSCG00000013231
ENSSSCG00000008452	ENSSSCG00000013233
ENSSSCG00000008467	ENSSSCG00000013257
ENSSSCG00000008478	ENSSSCG00000013285
ENSSSCG00000008513	ENSSSCG00000013305
ENSSSCG00000008517	ENSSSCG00000013463
ENSSSCG00000008574	ENSSSCG00000013470
ENSSSCG00000008617	ENSSSCG00000013530
ENSSSCG00000008635	ENSSSCG00000013593
ENSSSCG00000008637	ENSSSCG00000013632
ENSSSCG00000008647	ENSSSCG00000013865
ENSSSCG00000008648	ENSSSCG00000014029
ENSSSCG00000008659	ENSSSCG00000014035
ENSSSCG00000008728	ENSSSCG00000014053
ENSSSCG00000008749	ENSSSCG00000014063
ENSSSCG00000008772	ENSSSCG00000014072
ENSSSCG00000008788	ENSSSCG00000014081
ENSSSCG00000008799	ENSSSCG00000014128
ENSSSCG00000008808	ENSSSCG00000014147
ENSSSCG00000008816	ENSSSCG00000014156
ENSSSCG00000008831	ENSSSCG00000014161
ENSSSCG00000008873	ENSSSCG00000014258
ENSSSCG00000008874	ENSSSCG00000014269
ENSSSCG00000008903	ENSSSCG00000014283
ENSSSCG00000008969	ENSSSCG00000014314
ENSSSCG00000008974	ENSSSCG00000014557
ENSSSCG00000008979	ENSSSCG00000014579
ENSSSCG00000008986	ENSSSCG00000014852
ENSSSCG00000008990	ENSSSCG00000014880
ENSSSCG00000008994	ENSSSCG00000014924
ENSSSCG00000009002	ENSSSCG00000015030
ENSSSCG00000009015	ENSSSCG00000015077
ENSSSCG00000009018	ENSSSCG00000015193
ENSSSCG00000009042	ENSSSCG00000015302
ENSSSCG00000009043	ENSSSCG00000015315
ENSSSCG00000009045	ENSSSCG00000015322
ENSSSCG00000009048	ENSSSCG00000015335
ENSSSCG00000009053	ENSSSCG00000015356
ENSSSCG00000009055	ENSSSCG00000015399
ENSSSCG00000009074	ENSSSCG00000015403
ENSSSCG00000009084	ENSSSCG00000015432
ENSSSCG00000009113	ENSSSCG00000015445
ENSSSCG00000009164	ENSSSCG00000015482
ENSSSCG00000009179	ENSSSCG00000015513
ENSSSCG00000009184	ENSSSCG00000015525
ENSSSCG00000009208	ENSSSCG00000015536
ENSSSCG00000009319	ENSSSCG00000015560
ENSSSCG00000009326	ENSSSCG00000015567
ENSSSCG00000009358	ENSSSCG00000015589
ENSSSCG00000009390	ENSSSCG00000015600
ENSSSCG00000009407	ENSSSCG00000015669
ENSSSCG00000009446	ENSSSCG00000015707
ENSSSCG00000009479	ENSSSCG00000015715
ENSSSCG00000009498	ENSSSCG00000015721
ENSSSCG00000009528	ENSSSCG00000015729
ENSSSCG00000009560	ENSSSCG00000015769
ENSSSCG00000009633	ENSSSCG00000015779
ENSSSCG00000009642	ENSSSCG00000015820
ENSSSCG00000009649	ENSSSCG00000015888
ENSSSCG00000009658	ENSSSCG00000015923
ENSSSCG00000009672	ENSSSCG00000015944
ENSSSCG00000009679	ENSSSCG00000015948
ENSSSCG00000009705	ENSSSCG00000016027
ENSSSCG00000009716	ENSSSCG00000016079
ENSSSCG00000009747	ENSSSCG00000016239
ENSSSCG00000009748	ENSSSCG00000016266
ENSSSCG00000009761	ENSSSCG00000016328
ENSSSCG00000009766	ENSSSCG00000016332
ENSSSCG00000009793	ENSSSCG00000016376
ENSSSCG00000009799	ENSSSCG00000016426
ENSSSCG00000009815	ENSSSCG00000016430
ENSSSCG00000009825	ENSSSCG00000016545
ENSSSCG00000009832	ENSSSCG00000016556
ENSSSCG00000009833	ENSSSCG00000016564
ENSSSCG00000009854	ENSSSCG00000016603
ENSSSCG00000009872	ENSSSCG00000016628
ENSSSCG00000009893	ENSSSCG00000016682
ENSSSCG00000009896	ENSSSCG00000016716
ENSSSCG00000009925	ENSSSCG00000016763
ENSSSCG00000009967	ENSSSCG00000016821
ENSSSCG00000009972	ENSSSCG00000016827
ENSSSCG00000010132	ENSSSCG00000016831
ENSSSCG00000010151	ENSSSCG00000016865
ENSSSCG00000010162	ENSSSCG00000016915
ENSSSCG00000010164	ENSSSCG00000016943
ENSSSCG00000010166	ENSSSCG00000017003
ENSSSCG00000010185	ENSSSCG00000017010
ENSSSCG00000010211	ENSSSCG00000017101
ENSSSCG00000010219	ENSSSCG00000017163
ENSSSCG00000010277	ENSSSCG00000017168
ENSSSCG00000010301	ENSSSCG00000017248
ENSSSCG00000010315	ENSSSCG00000017290
ENSSSCG00000010319	ENSSSCG00000017427
ENSSSCG00000010344	ENSSSCG00000017553
ENSSSCG00000010375	ENSSSCG00000017626
ENSSSCG00000010380	ENSSSCG00000017682
ENSSSCG00000010403	ENSSSCG00000017735
ENSSSCG00000010431	ENSSSCG00000017866
ENSSSCG00000010435	ENSSSCG00000017947
ENSSSCG00000010459	ENSSSCG00000020678
ENSSSCG00000010467	ENSSSCG00000020717
ENSSSCG00000010468	ENSSSCG00000020899
ENSSSCG00000010470	ENSSSCG00000020941
ENSSSCG00000010481	ENSSSCG00000021036
ENSSSCG00000010486	ENSSSCG00000021038
ENSSSCG00000010507	ENSSSCG00000021149
ENSSSCG00000010508	ENSSSCG00000021166
ENSSSCG00000010514	ENSSSCG00000021250
ENSSSCG00000010543	ENSSSCG00000021647
ENSSSCG00000010563	ENSSSCG00000021654
ENSSSCG00000010571	ENSSSCG00000021784
ENSSSCG00000010585	ENSSSCG00000021791
ENSSSCG00000010603	ENSSSCG00000021822
ENSSSCG00000010604	ENSSSCG00000022034
ENSSSCG00000010605	ENSSSCG00000022048
ENSSSCG00000010658	ENSSSCG00000022163
ENSSSCG00000010680	ENSSSCG00000022173
ENSSSCG00000010699	ENSSSCG00000022225
ENSSSCG00000010702	ENSSSCG00000022233
ENSSSCG00000010719	ENSSSCG00000022345
ENSSSCG00000010746	ENSSSCG00000022395
ENSSSCG00000010757	ENSSSCG00000022401
ENSSSCG00000010817	ENSSSCG00000022486
ENSSSCG00000010876	ENSSSCG00000022492
ENSSSCG00000010912	ENSSSCG00000022496
ENSSSCG00000010941	ENSSSCG00000022536
ENSSSCG00000010955	ENSSSCG00000022708
ENSSSCG00000010999	ENSSSCG00000022773
ENSSSCG00000011001	ENSSSCG00000022845
ENSSSCG00000011010	ENSSSCG00000022865
ENSSSCG00000011020	ENSSSCG00000022874
ENSSSCG00000011028	ENSSSCG00000022919
ENSSSCG00000011046	ENSSSCG00000022925
ENSSSCG00000011061	ENSSSCG00000022932
ENSSSCG00000011064	ENSSSCG00000022986
ENSSSCG00000011068	ENSSSCG00000023105
ENSSSCG00000011102	ENSSSCG00000023215
ENSSSCG00000011103	ENSSSCG00000023338
ENSSSCG00000011104	ENSSSCG00000023434
ENSSSCG00000011107	ENSSSCG00000023460
ENSSSCG00000011117	ENSSSCG00000023593
ENSSSCG00000011194	ENSSSCG00000023627
ENSSSCG00000011238	ENSSSCG00000023727
ENSSSCG00000011290	ENSSSCG00000023760
ENSSSCG00000011304	ENSSSCG00000023806
ENSSSCG00000011313	ENSSSCG00000023866
ENSSSCG00000011334	ENSSSCG00000024152
ENSSSCG00000011360	ENSSSCG00000024168
ENSSSCG00000011397	ENSSSCG00000024191
ENSSSCG00000011399	ENSSSCG00000024254
ENSSSCG00000011433	ENSSSCG00000024346
ENSSSCG00000011446	ENSSSCG00000024351
ENSSSCG00000011454	ENSSSCG00000024377
ENSSSCG00000011467	ENSSSCG00000024476
ENSSSCG00000011474	ENSSSCG00000024479
ENSSSCG00000011477	ENSSSCG00000024481
ENSSSCG00000011489	ENSSSCG00000024494
ENSSSCG00000011519	ENSSSCG00000024626
ENSSSCG00000011575	ENSSSCG00000024777
ENSSSCG00000011580	ENSSSCG00000024791
ENSSSCG00000011593	ENSSSCG00000024809
ENSSSCG00000011600	ENSSSCG00000024970
ENSSSCG00000011615	ENSSSCG00000024973
ENSSSCG00000011643	ENSSSCG00000024990
ENSSSCG00000011650	ENSSSCG00000025000
ENSSSCG00000011653	ENSSSCG00000025010
ENSSSCG00000011672	ENSSSCG00000025085
ENSSSCG00000011677	ENSSSCG00000025130
ENSSSCG00000011706	ENSSSCG00000025179
ENSSSCG00000011756	ENSSSCG00000025210
ENSSSCG00000011770	ENSSSCG00000025243
ENSSSCG00000011772	ENSSSCG00000025286
ENSSSCG00000011798	ENSSSCG00000025305
ENSSSCG00000011828	ENSSSCG00000025355
ENSSSCG00000011841	ENSSSCG00000025783
ENSSSCG00000011867	ENSSSCG00000025839
ENSSSCG00000011888	ENSSSCG00000025855
ENSSSCG00000011903	ENSSSCG00000025966
ENSSSCG00000011933	ENSSSCG00000026004
ENSSSCG00000011942	ENSSSCG00000026055
ENSSSCG00000011953	ENSSSCG00000026145
ENSSSCG00000011963	ENSSSCG00000026158
ENSSSCG00000011967	ENSSSCG00000026194
ENSSSCG00000011978	ENSSSCG00000026246
ENSSSCG00000011980	ENSSSCG00000026454
ENSSSCG00000011996	ENSSSCG00000026564
ENSSSCG00000012004	ENSSSCG00000026622
ENSSSCG00000012065	ENSSSCG00000026644
ENSSSCG00000012066	ENSSSCG00000026665
ENSSSCG00000012131	ENSSSCG00000026680
ENSSSCG00000012134	ENSSSCG00000026731
ENSSSCG00000012163	ENSSSCG00000026746
ENSSSCG00000012164	ENSSSCG00000026829
ENSSSCG00000012203	ENSSSCG00000027131
ENSSSCG00000012241	ENSSSCG00000027183
ENSSSCG00000012265	ENSSSCG00000027251
ENSSSCG00000012267	ENSSSCG00000027312
ENSSSCG00000012278	ENSSSCG00000027314
ENSSSCG00000012284	ENSSSCG00000027323
ENSSSCG00000012325	ENSSSCG00000027334
ENSSSCG00000012352	ENSSSCG00000027410
ENSSSCG00000012361	ENSSSCG00000027621
ENSSSCG00000012367	ENSSSCG00000027660
ENSSSCG00000012380	ENSSSCG00000027723
ENSSSCG00000012415	ENSSSCG00000027865
ENSSSCG00000012446	ENSSSCG00000027898
ENSSSCG00000012492	ENSSSCG00000028019
ENSSSCG00000012494	ENSSSCG00000028045
ENSSSCG00000012546	ENSSSCG00000028047
ENSSSCG00000012548	ENSSSCG00000028381
ENSSSCG00000012566	ENSSSCG00000028454
ENSSSCG00000012581	ENSSSCG00000028536
ENSSSCG00000012591	ENSSSCG00000028600
ENSSSCG00000012595	ENSSSCG00000028620
ENSSSCG00000012620	ENSSSCG00000028638
ENSSSCG00000012633	ENSSSCG00000028698
ENSSSCG00000012655	ENSSSCG00000028720
ENSSSCG00000012663	ENSSSCG00000028786
ENSSSCG00000012676	ENSSSCG00000028875
ENSSSCG00000012698	ENSSSCG00000028877
ENSSSCG00000012879	ENSSSCG00000028889
ENSSSCG00000013008	ENSSSCG00000028944
ENSSSCG00000013048	ENSSSCG00000029030
ENSSSCG00000013079	ENSSSCG00000029043
ENSSSCG00000013119	ENSSSCG00000029073
ENSSSCG00000013239	ENSSSCG00000029080
ENSSSCG00000013242	ENSSSCG00000029082
ENSSSCG00000013259	ENSSSCG00000029163
ENSSSCG00000013273	ENSSSCG00000029198
ENSSSCG00000013312	ENSSSCG00000029334
ENSSSCG00000013330	ENSSSCG00000029478
ENSSSCG00000013331	ENSSSCG00000029621
ENSSSCG00000013347	ENSSSCG00000029668
ENSSSCG00000013382	ENSSSCG00000029687
ENSSSCG00000013402	ENSSSCG00000029697
ENSSSCG00000013474	ENSSSCG00000029998
ENSSSCG00000013508	ENSSSCG00000030058
ENSSSCG00000013569	ENSSSCG00000030123
ENSSSCG00000013585	ENSSSCG00000030225
ENSSSCG00000013638	ENSSSCG00000030484
ENSSSCG00000013715	ENSSSCG00000030511
ENSSSCG00000013726	ENSSSCG00000031031
ENSSSCG00000013747	ENSSSCG00000031033
ENSSSCG00000013753	ENSSSCG00000031141
ENSSSCG00000013838	ENSSSCG00000031563
ENSSSCG00000013848	ENSSSCG00000031580
ENSSSCG00000013864	ENSSSCG00000031593
ENSSSCG00000013895	ENSSSCG00000031686
ENSSSCG00000013900	ENSSSCG00000031690
ENSSSCG00000013906	ENSSSCG00000031707
ENSSSCG00000014009	ENSSSCG00000031723
ENSSSCG00000014012	ENSSSCG00000031793
ENSSSCG00000014019	ENSSSCG00000031871
ENSSSCG00000014028	ENSSSCG00000031967
ENSSSCG00000014031	ENSSSCG00000031979
ENSSSCG00000014056	ENSSSCG00000032071
ENSSSCG00000014070	ENSSSCG00000032162
ENSSSCG00000014127	ENSSSCG00000032182
ENSSSCG00000014168	ENSSSCG00000032198
ENSSSCG00000014169	ENSSSCG00000032269
ENSSSCG00000014171	ENSSSCG00000032397
ENSSSCG00000014214	ENSSSCG00000032433
ENSSSCG00000014223	ENSSSCG00000032532
ENSSSCG00000014250	ENSSSCG00000032562
ENSSSCG00000014252	ENSSSCG00000032575
ENSSSCG00000014267	ENSSSCG00000032583
ENSSSCG00000014291	ENSSSCG00000032687
ENSSSCG00000014304	ENSSSCG00000032722
ENSSSCG00000014307	ENSSSCG00000032749
ENSSSCG00000014319	ENSSSCG00000032834
ENSSSCG00000014364	ENSSSCG00000032843
ENSSSCG00000014399	ENSSSCG00000032929
ENSSSCG00000014401	ENSSSCG00000032931
ENSSSCG00000014420	ENSSSCG00000032979
ENSSSCG00000014570	ENSSSCG00000033278
ENSSSCG00000014598	ENSSSCG00000033303
ENSSSCG00000014730	ENSSSCG00000033323
ENSSSCG00000014831	ENSSSCG00000033327
ENSSSCG00000014875	ENSSSCG00000033329
ENSSSCG00000014915	ENSSSCG00000033558
ENSSSCG00000014934	ENSSSCG00000033608
ENSSSCG00000014949	ENSSSCG00000033750
ENSSSCG00000015023	ENSSSCG00000033759
ENSSSCG00000015045	ENSSSCG00000033805
ENSSSCG00000015052	ENSSSCG00000033823
ENSSSCG00000015095	ENSSSCG00000033833
ENSSSCG00000015120	ENSSSCG00000033844
ENSSSCG00000015126	ENSSSCG00000033898
ENSSSCG00000015206	ENSSSCG00000033919
ENSSSCG00000015211	ENSSSCG00000034151
ENSSSCG00000015233	ENSSSCG00000034191
ENSSSCG00000015235	ENSSSCG00000034203
ENSSSCG00000015247	ENSSSCG00000034259
ENSSSCG00000015259	ENSSSCG00000034262
ENSSSCG00000015273	ENSSSCG00000034285
ENSSSCG00000015284	ENSSSCG00000034351
ENSSSCG00000015293	ENSSSCG00000034357
ENSSSCG00000015305	ENSSSCG00000034450
ENSSSCG00000015329	ENSSSCG00000034500
ENSSSCG00000015345	ENSSSCG00000034581
ENSSSCG00000015358	ENSSSCG00000034611
ENSSSCG00000015368	ENSSSCG00000034617
ENSSSCG00000015378	ENSSSCG00000034733
ENSSSCG00000015380	ENSSSCG00000034749
ENSSSCG00000015395	ENSSSCG00000034763
ENSSSCG00000015398	ENSSSCG00000034853
ENSSSCG00000015410	ENSSSCG00000034858
ENSSSCG00000015443	ENSSSCG00000034929
ENSSSCG00000015450	ENSSSCG00000034966
ENSSSCG00000015499	ENSSSCG00000034973
ENSSSCG00000015523	ENSSSCG00000035034
ENSSSCG00000015534	ENSSSCG00000035058
ENSSSCG00000015538	ENSSSCG00000035133
ENSSSCG00000015549	ENSSSCG00000035209
ENSSSCG00000015566	ENSSSCG00000035251
ENSSSCG00000015568	ENSSSCG00000035318
ENSSSCG00000015569	ENSSSCG00000035414
ENSSSCG00000015603	ENSSSCG00000035523
ENSSSCG00000015611	ENSSSCG00000035822
ENSSSCG00000015659	ENSSSCG00000035912
ENSSSCG00000015673	ENSSSCG00000035924
ENSSSCG00000015690	ENSSSCG00000036028
ENSSSCG00000015692	ENSSSCG00000036050
ENSSSCG00000015697	ENSSSCG00000036201
ENSSSCG00000015743	ENSSSCG00000036210
ENSSSCG00000015756	ENSSSCG00000036293
ENSSSCG00000015774	ENSSSCG00000036476
ENSSSCG00000015786	ENSSSCG00000036503
ENSSSCG00000015808	ENSSSCG00000036645
ENSSSCG00000015840	ENSSSCG00000036775
ENSSSCG00000015851	ENSSSCG00000036781
ENSSSCG00000015857	ENSSSCG00000036887
ENSSSCG00000015872	ENSSSCG00000036996
ENSSSCG00000015874	ENSSSCG00000037015
ENSSSCG00000015876	ENSSSCG00000037043
ENSSSCG00000015878	ENSSSCG00000037053
ENSSSCG00000015882	ENSSSCG00000037154
ENSSSCG00000015889	ENSSSCG00000037201
ENSSSCG00000015905	ENSSSCG00000037314
ENSSSCG00000015907	ENSSSCG00000037336
ENSSSCG00000015911	ENSSSCG00000037351
ENSSSCG00000015913	ENSSSCG00000037371
ENSSSCG00000015955	ENSSSCG00000037416
ENSSSCG00000015959	ENSSSCG00000037558
ENSSSCG00000015969	ENSSSCG00000037580
ENSSSCG00000015976	ENSSSCG00000037647
ENSSSCG00000016009	ENSSSCG00000037671
ENSSSCG00000016017	ENSSSCG00000037789
ENSSSCG00000016033	ENSSSCG00000037821
ENSSSCG00000016036	ENSSSCG00000037854
ENSSSCG00000016052	ENSSSCG00000037869
ENSSSCG00000016056	ENSSSCG00000037935
ENSSSCG00000016061	ENSSSCG00000038026
ENSSSCG00000016098	ENSSSCG00000038128
ENSSSCG00000016117	ENSSSCG00000038130
ENSSSCG00000016125	ENSSSCG00000038141
ENSSSCG00000016138	ENSSSCG00000038156
ENSSSCG00000016147	ENSSSCG00000038329
ENSSSCG00000016157	ENSSSCG00000038694
ENSSSCG00000016166	ENSSSCG00000038767
ENSSSCG00000016176	ENSSSCG00000038826
ENSSSCG00000016193	ENSSSCG00000038873
ENSSSCG00000016207	ENSSSCG00000038900
ENSSSCG00000016216	ENSSSCG00000038953
ENSSSCG00000016232	ENSSSCG00000038960
ENSSSCG00000016234	ENSSSCG00000038971
ENSSSCG00000016243	ENSSSCG00000038977
ENSSSCG00000016256	ENSSSCG00000038989
ENSSSCG00000016263	ENSSSCG00000039007
ENSSSCG00000016279	ENSSSCG00000039056
ENSSSCG00000016370	ENSSSCG00000039085
ENSSSCG00000016406	ENSSSCG00000039290
ENSSSCG00000016486	ENSSSCG00000039338
ENSSSCG00000016491	ENSSSCG00000039351
ENSSSCG00000016494	ENSSSCG00000039494
ENSSSCG00000016510	ENSSSCG00000039562
ENSSSCG00000016550	ENSSSCG00000039663
ENSSSCG00000016570	ENSSSCG00000039684
ENSSSCG00000016572	ENSSSCG00000039701
ENSSSCG00000016611	ENSSSCG00000039889
ENSSSCG00000016646	ENSSSCG00000040056
ENSSSCG00000016659	ENSSSCG00000040073
ENSSSCG00000016673	ENSSSCG00000040528
ENSSSCG00000016685	ENSSSCG00000040570
ENSSSCG00000016707	ENSSSCG00000040617
ENSSSCG00000016746	ENSSSCG00000040690
ENSSSCG00000016760	ENSSSCG00000040719
ENSSSCG00000016781	ENSSSCG00000040746
ENSSSCG00000016824	ENSSSCG00000040763
ENSSSCG00000016830	ENSSSCG00000040850
ENSSSCG00000016863	ENSSSCG00000040854
ENSSSCG00000016912	ENSSSCG00000041506
ENSSSCG00000016920	ENSSSCG00000041731
ENSSSCG00000016929	ENSSSCG00000042447
ENSSSCG00000016938	ENSSSCG00000042718
ENSSSCG00000016946	ENSSSCG00000043301
ENSSSCG00000016970	ENSSSCG00000043309
ENSSSCG00000016981	ENSSSCG00000043916
ENSSSCG00000016998	ENSSSCG00000044141
ENSSSCG00000017006	ENSSSCG00000044244
ENSSSCG00000017036	ENSSSCG00000044472
ENSSSCG00000017042	ENSSSCG00000044675
ENSSSCG00000017052	ENSSSCG00000044778
ENSSSCG00000017053	ENSSSCG00000044924
ENSSSCG00000017061	ENSSSCG00000045482
ENSSSCG00000017072	ENSSSCG00000045692
ENSSSCG00000017118	ENSSSCG00000046178
ENSSSCG00000017120	ENSSSCG00000046879
ENSSSCG00000017205	ENSSSCG00000046948
ENSSSCG00000017226	ENSSSCG00000047502
ENSSSCG00000017254	ENSSSCG00000047850
ENSSSCG00000017260	ENSSSCG00000048390
ENSSSCG00000017271	ENSSSCG00000048919
ENSSSCG00000017272	ENSSSCG00000049034
ENSSSCG00000017297	ENSSSCG00000050756
ENSSSCG00000017306	ENSSSCG00000050792
ENSSSCG00000017385	ENSSSCG00000051391
ENSSSCG00000017386	ENSSSCG00000051742
ENSSSCG00000017402	ENSSSCG00000052129
ENSSSCG00000017459	ENSSSCG00000052203
ENSSSCG00000017493	ENSSSCG00000052909
ENSSSCG00000017504	ENSSSCG00000053150
ENSSSCG00000017519	ENSSSCG00000053306
ENSSSCG00000017561	ENSSSCG00000053479
ENSSSCG00000017605	ENSSSCG00000053670
ENSSSCG00000017636	ENSSSCG00000053786
ENSSSCG00000017673	ENSSSCG00000054437
ENSSSCG00000017690	ENSSSCG00000054656
ENSSSCG00000017717	ENSSSCG00000055102
ENSSSCG00000017738	ENSSSCG00000055501
ENSSSCG00000017745	ENSSSCG00000055678
ENSSSCG00000017751	ENSSSCG00000055989
ENSSSCG00000017753	ENSSSCG00000056213
ENSSSCG00000017785	ENSSSCG00000056293
ENSSSCG00000017789	ENSSSCG00000056417
ENSSSCG00000017790	ENSSSCG00000056787
ENSSSCG00000017797	ENSSSCG00000057314
ENSSSCG00000017799	ENSSSCG00000057427
ENSSSCG00000017810	ENSSSCG00000058216
ENSSSCG00000017812	ENSSSCG00000058399
ENSSSCG00000017832	ENSSSCG00000058919
ENSSSCG00000017986	ENSSSCG00000058949
ENSSSCG00000018009	ENSSSCG00000058979
ENSSSCG00000018027	ENSSSCG00000060494
ENSSSCG00000020675	ENSSSCG00000060620
ENSSSCG00000020694	ENSSSCG00000060807
ENSSSCG00000020705	ENSSSCG00000060855
ENSSSCG00000020837	ENSSSCG00000061569
ENSSSCG00000020870	ENSSSCG00000062051
ENSSSCG00000020878	ENSSSCG00000062725
ENSSSCG00000020885	ENSSSCG00000063392
ENSSSCG00000020915
ENSSSCG00000021023
ENSSSCG00000021118
ENSSSCG00000021200
ENSSSCG00000021232
ENSSSCG00000021307
ENSSSCG00000021322
ENSSSCG00000021380
ENSSSCG00000021466
ENSSSCG00000021514
ENSSSCG00000021585
ENSSSCG00000021587
ENSSSCG00000021598
ENSSSCG00000021601
ENSSSCG00000021606
ENSSSCG00000021638
ENSSSCG00000021646
ENSSSCG00000021696
ENSSSCG00000021704
ENSSSCG00000021706
ENSSSCG00000021803
ENSSSCG00000021813
ENSSSCG00000021988
ENSSSCG00000022159
ENSSSCG00000022190
ENSSSCG00000022282
ENSSSCG00000022300
ENSSSCG00000022333
ENSSSCG00000022464
ENSSSCG00000022504
ENSSSCG00000022521
ENSSSCG00000022616
ENSSSCG00000022668
ENSSSCG00000022676
ENSSSCG00000022788
ENSSSCG00000022794
ENSSSCG00000022801
ENSSSCG00000022806
ENSSSCG00000022849
ENSSSCG00000022869
ENSSSCG00000023084
ENSSSCG00000023312
ENSSSCG00000023408
ENSSSCG00000023409
ENSSSCG00000023445
ENSSSCG00000023478
ENSSSCG00000023677
ENSSSCG00000023710
ENSSSCG00000023761
ENSSSCG00000023801
ENSSSCG00000023803
ENSSSCG00000023818
ENSSSCG00000023829
ENSSSCG00000023871
ENSSSCG00000023978
ENSSSCG00000023992
ENSSSCG00000024001
ENSSSCG00000024009
ENSSSCG00000024024
ENSSSCG00000024030
ENSSSCG00000024043
ENSSSCG00000024125
ENSSSCG00000024149
ENSSSCG00000024157
ENSSSCG00000024204
ENSSSCG00000024233
ENSSSCG00000024261
ENSSSCG00000024393
ENSSSCG00000024396
ENSSSCG00000024412
ENSSSCG00000024417
ENSSSCG00000024420
ENSSSCG00000024424
ENSSSCG00000024463
ENSSSCG00000024480
ENSSSCG00000024486
ENSSSCG00000024488
ENSSSCG00000024513
ENSSSCG00000024592
ENSSSCG00000024618
ENSSSCG00000024678
ENSSSCG00000024685
ENSSSCG00000024693
ENSSSCG00000024776
ENSSSCG00000024800
ENSSSCG00000024860
ENSSSCG00000024876
ENSSSCG00000024892
ENSSSCG00000024904
ENSSSCG00000024916
ENSSSCG00000024975
ENSSSCG00000024999
ENSSSCG00000025005
ENSSSCG00000025007
ENSSSCG00000025028
ENSSSCG00000025139
ENSSSCG00000025156
ENSSSCG00000025174
ENSSSCG00000025188
ENSSSCG00000025316
ENSSSCG00000025486
ENSSSCG00000025534
ENSSSCG00000025582
ENSSSCG00000025602
ENSSSCG00000025698
ENSSSCG00000025787
ENSSSCG00000025901
ENSSSCG00000025906
ENSSSCG00000025924
ENSSSCG00000025941
ENSSSCG00000026001
ENSSSCG00000026006
ENSSSCG00000026078
ENSSSCG00000026082
ENSSSCG00000026103
ENSSSCG00000026108
ENSSSCG00000026130
ENSSSCG00000026196
ENSSSCG00000026233
ENSSSCG00000026268
ENSSSCG00000026301
ENSSSCG00000026383
ENSSSCG00000026466
ENSSSCG00000026478
ENSSSCG00000026486
ENSSSCG00000026517
ENSSSCG00000026597
ENSSSCG00000026612
ENSSSCG00000026618
ENSSSCG00000026705
ENSSSCG00000026718
ENSSSCG00000026744
ENSSSCG00000026954
ENSSSCG00000026962
ENSSSCG00000026964
ENSSSCG00000026969
ENSSSCG00000026976
ENSSSCG00000027089
ENSSSCG00000027139
ENSSSCG00000027207
ENSSSCG00000027232
ENSSSCG00000027275
ENSSSCG00000027293
ENSSSCG00000027361
ENSSSCG00000027403
ENSSSCG00000027417
ENSSSCG00000027443
ENSSSCG00000027477
ENSSSCG00000027480
ENSSSCG00000027526
ENSSSCG00000027556
ENSSSCG00000027571
ENSSSCG00000027608
ENSSSCG00000027628
ENSSSCG00000027659
ENSSSCG00000027675
ENSSSCG00000027774
ENSSSCG00000027820
ENSSSCG00000027941
ENSSSCG00000027970
ENSSSCG00000028005
ENSSSCG00000028065
ENSSSCG00000028108
ENSSSCG00000028113
ENSSSCG00000028115
ENSSSCG00000028168
ENSSSCG00000028182
ENSSSCG00000028192
ENSSSCG00000028227
ENSSSCG00000028343
ENSSSCG00000028346
ENSSSCG00000028359
ENSSSCG00000028460
ENSSSCG00000028481
ENSSSCG00000028506
ENSSSCG00000028509
ENSSSCG00000028512
ENSSSCG00000028538
ENSSSCG00000028663
ENSSSCG00000028735
ENSSSCG00000028748
ENSSSCG00000028886
ENSSSCG00000028905
ENSSSCG00000028924
ENSSSCG00000029097
ENSSSCG00000029158
ENSSSCG00000029291
ENSSSCG00000029380
ENSSSCG00000029518
ENSSSCG00000029538
ENSSSCG00000029578
ENSSSCG00000029598
ENSSSCG00000029615
ENSSSCG00000029649
ENSSSCG00000029752
ENSSSCG00000029753
ENSSSCG00000029776
ENSSSCG00000029815
ENSSSCG00000029882
ENSSSCG00000030113
ENSSSCG00000030118
ENSSSCG00000030122
ENSSSCG00000030130
ENSSSCG00000030147
ENSSSCG00000030197
ENSSSCG00000030211
ENSSSCG00000030268
ENSSSCG00000030343
ENSSSCG00000030396
ENSSSCG00000030423
ENSSSCG00000030435
ENSSSCG00000030461
ENSSSCG00000030467
ENSSSCG00000030486
ENSSSCG00000030502
ENSSSCG00000030507
ENSSSCG00000030605
ENSSSCG00000030608
ENSSSCG00000030617
ENSSSCG00000030677
ENSSSCG00000030680
ENSSSCG00000030801
ENSSSCG00000030820
ENSSSCG00000031123
ENSSSCG00000031173
ENSSSCG00000031175
ENSSSCG00000031278
ENSSSCG00000031424
ENSSSCG00000031426
ENSSSCG00000031461
ENSSSCG00000031547
ENSSSCG00000031576
ENSSSCG00000031728
ENSSSCG00000031769
ENSSSCG00000031773
ENSSSCG00000031802
ENSSSCG00000031866
ENSSSCG00000031941
ENSSSCG00000031942
ENSSSCG00000031954
ENSSSCG00000031958
ENSSSCG00000032056
ENSSSCG00000032134
ENSSSCG00000032153
ENSSSCG00000032202
ENSSSCG00000032261
ENSSSCG00000032332
ENSSSCG00000032352
ENSSSCG00000032413
ENSSSCG00000032489
ENSSSCG00000032505
ENSSSCG00000032517
ENSSSCG00000032531
ENSSSCG00000032554
ENSSSCG00000032613
ENSSSCG00000032632
ENSSSCG00000032709
ENSSSCG00000032710
ENSSSCG00000032715
ENSSSCG00000032723
ENSSSCG00000032777
ENSSSCG00000032820
ENSSSCG00000032846
ENSSSCG00000032860
ENSSSCG00000032932
ENSSSCG00000033025
ENSSSCG00000033071
ENSSSCG00000033093
ENSSSCG00000033095
ENSSSCG00000033126
ENSSSCG00000033154
ENSSSCG00000033162
ENSSSCG00000033191
ENSSSCG00000033199
ENSSSCG00000033257
ENSSSCG00000033276
ENSSSCG00000033291
ENSSSCG00000033311
ENSSSCG00000033334
ENSSSCG00000033381
ENSSSCG00000033385
ENSSSCG00000033451
ENSSSCG00000033594
ENSSSCG00000033602
ENSSSCG00000033657
ENSSSCG00000033811
ENSSSCG00000033816
ENSSSCG00000033878
ENSSSCG00000033880
ENSSSCG00000033912
ENSSSCG00000033913
ENSSSCG00000034039
ENSSSCG00000034131
ENSSSCG00000034139
ENSSSCG00000034167
ENSSSCG00000034219
ENSSSCG00000034321
ENSSSCG00000034347
ENSSSCG00000034373
ENSSSCG00000034386
ENSSSCG00000034468
ENSSSCG00000034501
ENSSSCG00000034516
ENSSSCG00000034618
ENSSSCG00000034635
ENSSSCG00000034645
ENSSSCG00000034753
ENSSSCG00000034795
ENSSSCG00000034827
ENSSSCG00000034859
ENSSSCG00000034958
ENSSSCG00000035028
ENSSSCG00000035066
ENSSSCG00000035103
ENSSSCG00000035182
ENSSSCG00000035243
ENSSSCG00000035244
ENSSSCG00000035366
ENSSSCG00000035376
ENSSSCG00000035442
ENSSSCG00000035493
ENSSSCG00000035505
ENSSSCG00000035539
ENSSSCG00000035564
ENSSSCG00000035619
ENSSSCG00000035621
ENSSSCG00000035639
ENSSSCG00000035663
ENSSSCG00000035676
ENSSSCG00000035715
ENSSSCG00000035762
ENSSSCG00000035883
ENSSSCG00000035887
ENSSSCG00000035895
ENSSSCG00000035941
ENSSSCG00000036036
ENSSSCG00000036059
ENSSSCG00000036060
ENSSSCG00000036062
ENSSSCG00000036083
ENSSSCG00000036095
ENSSSCG00000036115
ENSSSCG00000036125
ENSSSCG00000036213
ENSSSCG00000036286
ENSSSCG00000036294
ENSSSCG00000036339
ENSSSCG00000036350
ENSSSCG00000036359
ENSSSCG00000036360
ENSSSCG00000036387
ENSSSCG00000036403
ENSSSCG00000036452
ENSSSCG00000036482
ENSSSCG00000036491
ENSSSCG00000036501
ENSSSCG00000036509
ENSSSCG00000036515
ENSSSCG00000036554
ENSSSCG00000036556
ENSSSCG00000036613
ENSSSCG00000036647
ENSSSCG00000036679
ENSSSCG00000036735
ENSSSCG00000036772
ENSSSCG00000036787
ENSSSCG00000036855
ENSSSCG00000036880
ENSSSCG00000036898
ENSSSCG00000036956
ENSSSCG00000037063
ENSSSCG00000037120
ENSSSCG00000037151
ENSSSCG00000037159
ENSSSCG00000037232
ENSSSCG00000037269
ENSSSCG00000037341
ENSSSCG00000037404
ENSSSCG00000037424
ENSSSCG00000037425
ENSSSCG00000037499
ENSSSCG00000037507
ENSSSCG00000037514
ENSSSCG00000037541
ENSSSCG00000037556
ENSSSCG00000037575
ENSSSCG00000037592
ENSSSCG00000037598
ENSSSCG00000037608
ENSSSCG00000037621
ENSSSCG00000037892
ENSSSCG00000038031
ENSSSCG00000038042
ENSSSCG00000038107
ENSSSCG00000038191
ENSSSCG00000038222
ENSSSCG00000038254
ENSSSCG00000038257
ENSSSCG00000038308
ENSSSCG00000038417
ENSSSCG00000038491
ENSSSCG00000038492
ENSSSCG00000038533
ENSSSCG00000038614
ENSSSCG00000038617
ENSSSCG00000038623
ENSSSCG00000038635
ENSSSCG00000038685
ENSSSCG00000038724
ENSSSCG00000038745
ENSSSCG00000038763
ENSSSCG00000038772
ENSSSCG00000038867
ENSSSCG00000038870
ENSSSCG00000038902
ENSSSCG00000038932
ENSSSCG00000038940
ENSSSCG00000038973
ENSSSCG00000039095
ENSSSCG00000039221
ENSSSCG00000039249
ENSSSCG00000039269
ENSSSCG00000039272
ENSSSCG00000039321
ENSSSCG00000039333
ENSSSCG00000039469
ENSSSCG00000039501
ENSSSCG00000039548
ENSSSCG00000039555
ENSSSCG00000039626
ENSSSCG00000039731
ENSSSCG00000039770
ENSSSCG00000039812
ENSSSCG00000039830
ENSSSCG00000039854
ENSSSCG00000039880
ENSSSCG00000039887
ENSSSCG00000039986
ENSSSCG00000040017
ENSSSCG00000040147
ENSSSCG00000040181
ENSSSCG00000040187
ENSSSCG00000040348
ENSSSCG00000040349
ENSSSCG00000040422
ENSSSCG00000040430
ENSSSCG00000040439
ENSSSCG00000040452
ENSSSCG00000040557
ENSSSCG00000040571
ENSSSCG00000040595
ENSSSCG00000040638
ENSSSCG00000040711
ENSSSCG00000040740
ENSSSCG00000040824
ENSSSCG00000040863
ENSSSCG00000040918
ENSSSCG00000040937
ENSSSCG00000040943
ENSSSCG00000040977
ENSSSCG00000041016
ENSSSCG00000041080
ENSSSCG00000041158
ENSSSCG00000041202
ENSSSCG00000041333
ENSSSCG00000041822
ENSSSCG00000042040
ENSSSCG00000042518
ENSSSCG00000042557
ENSSSCG00000042626
ENSSSCG00000043054
ENSSSCG00000043411
ENSSSCG00000043527
ENSSSCG00000043635
ENSSSCG00000043781
ENSSSCG00000043909
ENSSSCG00000044304
ENSSSCG00000044340
ENSSSCG00000044510
ENSSSCG00000044542
ENSSSCG00000045672
ENSSSCG00000045839
ENSSSCG00000046003
ENSSSCG00000046071
ENSSSCG00000046281
ENSSSCG00000046319
ENSSSCG00000046439
ENSSSCG00000046737
ENSSSCG00000047003
ENSSSCG00000047099
ENSSSCG00000047109
ENSSSCG00000047218
ENSSSCG00000047420
ENSSSCG00000047465
ENSSSCG00000047564
ENSSSCG00000047664
ENSSSCG00000048240
ENSSSCG00000048318
ENSSSCG00000048369
ENSSSCG00000048538
ENSSSCG00000048600
ENSSSCG00000049087
ENSSSCG00000049422
ENSSSCG00000049630
ENSSSCG00000050377
ENSSSCG00000050627
ENSSSCG00000050812
ENSSSCG00000050876
ENSSSCG00000050889
ENSSSCG00000051264
ENSSSCG00000051618
ENSSSCG00000051715
ENSSSCG00000051830
ENSSSCG00000051849
ENSSSCG00000052303
ENSSSCG00000052494
ENSSSCG00000052601
ENSSSCG00000052759
ENSSSCG00000052768
ENSSSCG00000054021
ENSSSCG00000054583
ENSSSCG00000054908
ENSSSCG00000055021
ENSSSCG00000055190
ENSSSCG00000055477
ENSSSCG00000055670
ENSSSCG00000055744
ENSSSCG00000055832
ENSSSCG00000056307
ENSSSCG00000056685
ENSSSCG00000057005
ENSSSCG00000057079
ENSSSCG00000057753
ENSSSCG00000058071
ENSSSCG00000058469
ENSSSCG00000058577
ENSSSCG00000058580
ENSSSCG00000058656
ENSSSCG00000058741
ENSSSCG00000058782
ENSSSCG00000059571
ENSSSCG00000059968
ENSSSCG00000060497
ENSSSCG00000060506
ENSSSCG00000060550
ENSSSCG00000061867
ENSSSCG00000061955
ENSSSCG00000061983
ENSSSCG00000062058
ENSSSCG00000062160
ENSSSCG00000062320
ENSSSCG00000062424
ENSSSCG00000062441
ENSSSCG00000062599
ENSSSCG00000063014
ENSSSCG00000063506

## Sheet: ssc-miR-15a
Only WT ssc-miR-15a Targets	Only ET ssc-miR-15a Targets	WT ssc-miR-15a Targets AND ET ssc-miR-15a Targets
ENSSSCG00000000019	ENSSSCG00000000005	ENSSSCG00000000022
ENSSSCG00000000021	ENSSSCG00000000018	ENSSSCG00000000066
ENSSSCG00000000026	ENSSSCG00000000031	ENSSSCG00000000167
ENSSSCG00000000034	ENSSSCG00000000093	ENSSSCG00000000182
ENSSSCG00000000037	ENSSSCG00000000146	ENSSSCG00000000290
ENSSSCG00000000038	ENSSSCG00000000382	ENSSSCG00000000735
ENSSSCG00000000039	ENSSSCG00000000402	ENSSSCG00000000748
ENSSSCG00000000072	ENSSSCG00000000536	ENSSSCG00000001004
ENSSSCG00000000076	ENSSSCG00000000856	ENSSSCG00000001346
ENSSSCG00000000079	ENSSSCG00000000983	ENSSSCG00000001457
ENSSSCG00000000104	ENSSSCG00000001101	ENSSSCG00000001534
ENSSSCG00000000105	ENSSSCG00000001426	ENSSSCG00000001744
ENSSSCG00000000107	ENSSSCG00000001499	ENSSSCG00000001817
ENSSSCG00000000108	ENSSSCG00000001500	ENSSSCG00000001930
ENSSSCG00000000137	ENSSSCG00000001560	ENSSSCG00000002051
ENSSSCG00000000142	ENSSSCG00000001592	ENSSSCG00000002333
ENSSSCG00000000144	ENSSSCG00000001620	ENSSSCG00000002389
ENSSSCG00000000151	ENSSSCG00000001661	ENSSSCG00000002495
ENSSSCG00000000160	ENSSSCG00000001823	ENSSSCG00000002547
ENSSSCG00000000161	ENSSSCG00000001900	ENSSSCG00000002652
ENSSSCG00000000164	ENSSSCG00000001993	ENSSSCG00000002697
ENSSSCG00000000176	ENSSSCG00000002314	ENSSSCG00000002740
ENSSSCG00000000199	ENSSSCG00000002452	ENSSSCG00000003145
ENSSSCG00000000214	ENSSSCG00000002460	ENSSSCG00000003234
ENSSSCG00000000220	ENSSSCG00000002494	ENSSSCG00000003264
ENSSSCG00000000228	ENSSSCG00000002526	ENSSSCG00000003366
ENSSSCG00000000232	ENSSSCG00000002633	ENSSSCG00000003369
ENSSSCG00000000236	ENSSSCG00000002640	ENSSSCG00000003374
ENSSSCG00000000240	ENSSSCG00000002681	ENSSSCG00000003379
ENSSSCG00000000251	ENSSSCG00000002709	ENSSSCG00000003401
ENSSSCG00000000262	ENSSSCG00000002712	ENSSSCG00000003429
ENSSSCG00000000276	ENSSSCG00000002822	ENSSSCG00000003460
ENSSSCG00000000297	ENSSSCG00000003000	ENSSSCG00000004017
ENSSSCG00000000299	ENSSSCG00000003016	ENSSSCG00000004022
ENSSSCG00000000364	ENSSSCG00000003154	ENSSSCG00000004332
ENSSSCG00000000396	ENSSSCG00000003307	ENSSSCG00000004505
ENSSSCG00000000401	ENSSSCG00000003344	ENSSSCG00000004508
ENSSSCG00000000436	ENSSSCG00000003348	ENSSSCG00000004643
ENSSSCG00000000439	ENSSSCG00000003352	ENSSSCG00000004733
ENSSSCG00000000477	ENSSSCG00000003377	ENSSSCG00000004755
ENSSSCG00000000478	ENSSSCG00000003386	ENSSSCG00000005024
ENSSSCG00000000486	ENSSSCG00000003393	ENSSSCG00000005425
ENSSSCG00000000516	ENSSSCG00000003423	ENSSSCG00000005611
ENSSSCG00000000517	ENSSSCG00000003569	ENSSSCG00000005640
ENSSSCG00000000519	ENSSSCG00000003589	ENSSSCG00000005740
ENSSSCG00000000522	ENSSSCG00000003648	ENSSSCG00000005904
ENSSSCG00000000531	ENSSSCG00000003680	ENSSSCG00000005952
ENSSSCG00000000534	ENSSSCG00000003847	ENSSSCG00000006084
ENSSSCG00000000551	ENSSSCG00000003909	ENSSSCG00000006098
ENSSSCG00000000553	ENSSSCG00000003913	ENSSSCG00000006127
ENSSSCG00000000559	ENSSSCG00000003921	ENSSSCG00000006177
ENSSSCG00000000571	ENSSSCG00000003975	ENSSSCG00000006353
ENSSSCG00000000579	ENSSSCG00000004010	ENSSSCG00000006522
ENSSSCG00000000580	ENSSSCG00000004081	ENSSSCG00000006543
ENSSSCG00000000587	ENSSSCG00000004093	ENSSSCG00000006626
ENSSSCG00000000588	ENSSSCG00000004110	ENSSSCG00000006643
ENSSSCG00000000598	ENSSSCG00000004165	ENSSSCG00000006810
ENSSSCG00000000601	ENSSSCG00000004294	ENSSSCG00000006930
ENSSSCG00000000607	ENSSSCG00000004322	ENSSSCG00000006939
ENSSSCG00000000611	ENSSSCG00000004361	ENSSSCG00000007093
ENSSSCG00000000612	ENSSSCG00000004373	ENSSSCG00000007179
ENSSSCG00000000625	ENSSSCG00000004387	ENSSSCG00000007188
ENSSSCG00000000653	ENSSSCG00000004898	ENSSSCG00000007311
ENSSSCG00000000657	ENSSSCG00000004901	ENSSSCG00000007317
ENSSSCG00000000685	ENSSSCG00000005095	ENSSSCG00000007466
ENSSSCG00000000687	ENSSSCG00000005529	ENSSSCG00000007565
ENSSSCG00000000691	ENSSSCG00000005575	ENSSSCG00000007955
ENSSSCG00000000703	ENSSSCG00000005588	ENSSSCG00000008009
ENSSSCG00000000707	ENSSSCG00000005589	ENSSSCG00000008044
ENSSSCG00000000708	ENSSSCG00000005636	ENSSSCG00000008058
ENSSSCG00000000712	ENSSSCG00000005651	ENSSSCG00000008292
ENSSSCG00000000720	ENSSSCG00000005706	ENSSSCG00000008445
ENSSSCG00000000721	ENSSSCG00000005713	ENSSSCG00000008574
ENSSSCG00000000723	ENSSSCG00000005901	ENSSSCG00000008659
ENSSSCG00000000728	ENSSSCG00000005951	ENSSSCG00000008701
ENSSSCG00000000732	ENSSSCG00000005959	ENSSSCG00000008788
ENSSSCG00000000734	ENSSSCG00000006014	ENSSSCG00000009246
ENSSSCG00000000740	ENSSSCG00000006099	ENSSSCG00000009293
ENSSSCG00000000742	ENSSSCG00000006100	ENSSSCG00000009432
ENSSSCG00000000746	ENSSSCG00000006383	ENSSSCG00000009563
ENSSSCG00000000755	ENSSSCG00000006495	ENSSSCG00000009589
ENSSSCG00000000760	ENSSSCG00000006588	ENSSSCG00000009614
ENSSSCG00000000769	ENSSSCG00000006667	ENSSSCG00000009683
ENSSSCG00000000779	ENSSSCG00000006735	ENSSSCG00000009931
ENSSSCG00000000783	ENSSSCG00000006760	ENSSSCG00000009934
ENSSSCG00000000791	ENSSSCG00000006790	ENSSSCG00000010034
ENSSSCG00000000799	ENSSSCG00000006828	ENSSSCG00000010176
ENSSSCG00000000804	ENSSSCG00000006948	ENSSSCG00000010212
ENSSSCG00000000806	ENSSSCG00000007076	ENSSSCG00000010214
ENSSSCG00000000838	ENSSSCG00000007143	ENSSSCG00000010876
ENSSSCG00000000846	ENSSSCG00000007198	ENSSSCG00000010959
ENSSSCG00000000853	ENSSSCG00000007253	ENSSSCG00000011043
ENSSSCG00000000857	ENSSSCG00000007289	ENSSSCG00000011068
ENSSSCG00000000864	ENSSSCG00000007348	ENSSSCG00000011090
ENSSSCG00000000870	ENSSSCG00000007356	ENSSSCG00000011107
ENSSSCG00000000884	ENSSSCG00000007359	ENSSSCG00000011136
ENSSSCG00000000900	ENSSSCG00000007425	ENSSSCG00000011162
ENSSSCG00000000906	ENSSSCG00000007472	ENSSSCG00000011274
ENSSSCG00000000907	ENSSSCG00000007517	ENSSSCG00000011295
ENSSSCG00000000908	ENSSSCG00000007543	ENSSSCG00000011332
ENSSSCG00000000918	ENSSSCG00000007704	ENSSSCG00000011575
ENSSSCG00000000939	ENSSSCG00000007754	ENSSSCG00000011686
ENSSSCG00000000940	ENSSSCG00000007814	ENSSSCG00000011770
ENSSSCG00000000941	ENSSSCG00000007878	ENSSSCG00000012035
ENSSSCG00000000943	ENSSSCG00000007950	ENSSSCG00000012063
ENSSSCG00000000950	ENSSSCG00000008041	ENSSSCG00000012426
ENSSSCG00000000958	ENSSSCG00000008183	ENSSSCG00000012607
ENSSSCG00000000972	ENSSSCG00000008262	ENSSSCG00000012619
ENSSSCG00000000973	ENSSSCG00000008340	ENSSSCG00000012663
ENSSSCG00000000980	ENSSSCG00000008386	ENSSSCG00000012731
ENSSSCG00000000985	ENSSSCG00000008499	ENSSSCG00000012767
ENSSSCG00000000998	ENSSSCG00000008618	ENSSSCG00000012769
ENSSSCG00000001000	ENSSSCG00000008754	ENSSSCG00000012817
ENSSSCG00000001009	ENSSSCG00000008868	ENSSSCG00000012844
ENSSSCG00000001022	ENSSSCG00000008986	ENSSSCG00000012927
ENSSSCG00000001036	ENSSSCG00000008993	ENSSSCG00000012944
ENSSSCG00000001038	ENSSSCG00000009176	ENSSSCG00000013008
ENSSSCG00000001042	ENSSSCG00000009300	ENSSSCG00000013072
ENSSSCG00000001064	ENSSSCG00000009305	ENSSSCG00000013106
ENSSSCG00000001068	ENSSSCG00000009381	ENSSSCG00000013263
ENSSSCG00000001075	ENSSSCG00000009672	ENSSSCG00000013296
ENSSSCG00000001076	ENSSSCG00000009693	ENSSSCG00000013638
ENSSSCG00000001087	ENSSSCG00000009729	ENSSSCG00000013885
ENSSSCG00000001091	ENSSSCG00000009754	ENSSSCG00000013928
ENSSSCG00000001097	ENSSSCG00000009777	ENSSSCG00000014285
ENSSSCG00000001099	ENSSSCG00000009839	ENSSSCG00000014303
ENSSSCG00000001132	ENSSSCG00000009855	ENSSSCG00000014399
ENSSSCG00000001203	ENSSSCG00000009876	ENSSSCG00000014431
ENSSSCG00000001204	ENSSSCG00000009885	ENSSSCG00000014598
ENSSSCG00000001247	ENSSSCG00000009958	ENSSSCG00000014891
ENSSSCG00000001372	ENSSSCG00000010081	ENSSSCG00000015099
ENSSSCG00000001398	ENSSSCG00000010135	ENSSSCG00000015402
ENSSSCG00000001418	ENSSSCG00000010187	ENSSSCG00000015482
ENSSSCG00000001433	ENSSSCG00000010253	ENSSSCG00000015539
ENSSSCG00000001469	ENSSSCG00000010289	ENSSSCG00000015595
ENSSSCG00000001474	ENSSSCG00000010311	ENSSSCG00000016052
ENSSSCG00000001481	ENSSSCG00000010316	ENSSSCG00000016211
ENSSSCG00000001486	ENSSSCG00000010384	ENSSSCG00000016213
ENSSSCG00000001487	ENSSSCG00000010392	ENSSSCG00000016216
ENSSSCG00000001488	ENSSSCG00000010394	ENSSSCG00000016263
ENSSSCG00000001497	ENSSSCG00000010507	ENSSSCG00000016374
ENSSSCG00000001498	ENSSSCG00000010521	ENSSSCG00000016520
ENSSSCG00000001503	ENSSSCG00000010538	ENSSSCG00000016545
ENSSSCG00000001507	ENSSSCG00000010604	ENSSSCG00000016548
ENSSSCG00000001516	ENSSSCG00000010682	ENSSSCG00000016845
ENSSSCG00000001520	ENSSSCG00000010743	ENSSSCG00000017003
ENSSSCG00000001539	ENSSSCG00000010894	ENSSSCG00000017142
ENSSSCG00000001546	ENSSSCG00000011049	ENSSSCG00000017272
ENSSSCG00000001549	ENSSSCG00000011129	ENSSSCG00000017294
ENSSSCG00000001550	ENSSSCG00000011259	ENSSSCG00000017535
ENSSSCG00000001553	ENSSSCG00000011532	ENSSSCG00000017553
ENSSSCG00000001554	ENSSSCG00000011561	ENSSSCG00000017835
ENSSSCG00000001556	ENSSSCG00000011592	ENSSSCG00000017868
ENSSSCG00000001561	ENSSSCG00000011880	ENSSSCG00000018009
ENSSSCG00000001563	ENSSSCG00000011914	ENSSSCG00000018053
ENSSSCG00000001564	ENSSSCG00000012089	ENSSSCG00000020665
ENSSSCG00000001573	ENSSSCG00000012122	ENSSSCG00000020986
ENSSSCG00000001594	ENSSSCG00000012179	ENSSSCG00000021436
ENSSSCG00000001616	ENSSSCG00000012308	ENSSSCG00000021562
ENSSSCG00000001619	ENSSSCG00000012386	ENSSSCG00000022149
ENSSSCG00000001629	ENSSSCG00000012561	ENSSSCG00000022446
ENSSSCG00000001651	ENSSSCG00000012644	ENSSSCG00000022486
ENSSSCG00000001654	ENSSSCG00000012649	ENSSSCG00000022616
ENSSSCG00000001664	ENSSSCG00000012656	ENSSSCG00000023306
ENSSSCG00000001679	ENSSSCG00000012711	ENSSSCG00000023408
ENSSSCG00000001682	ENSSSCG00000012966	ENSSSCG00000023662
ENSSSCG00000001689	ENSSSCG00000012984	ENSSSCG00000023880
ENSSSCG00000001692	ENSSSCG00000013249	ENSSSCG00000023907
ENSSSCG00000001695	ENSSSCG00000013252	ENSSSCG00000023929
ENSSSCG00000001696	ENSSSCG00000013457	ENSSSCG00000024001
ENSSSCG00000001700	ENSSSCG00000013616	ENSSSCG00000024059
ENSSSCG00000001710	ENSSSCG00000013856	ENSSSCG00000024108
ENSSSCG00000001715	ENSSSCG00000013859	ENSSSCG00000024189
ENSSSCG00000001729	ENSSSCG00000013915	ENSSSCG00000024254
ENSSSCG00000001731	ENSSSCG00000014046	ENSSSCG00000024361
ENSSSCG00000001760	ENSSSCG00000014149	ENSSSCG00000024385
ENSSSCG00000001770	ENSSSCG00000014177	ENSSSCG00000024513
ENSSSCG00000001775	ENSSSCG00000014437	ENSSSCG00000024564
ENSSSCG00000001793	ENSSSCG00000014441	ENSSSCG00000025097
ENSSSCG00000001810	ENSSSCG00000014558	ENSSSCG00000025182
ENSSSCG00000001814	ENSSSCG00000014804	ENSSSCG00000026383
ENSSSCG00000001819	ENSSSCG00000014875	ENSSSCG00000026612
ENSSSCG00000001850	ENSSSCG00000015205	ENSSSCG00000027070
ENSSSCG00000001867	ENSSSCG00000015253	ENSSSCG00000027294
ENSSSCG00000001868	ENSSSCG00000015394	ENSSSCG00000027477
ENSSSCG00000001875	ENSSSCG00000015550	ENSSSCG00000027557
ENSSSCG00000001877	ENSSSCG00000015563	ENSSSCG00000027675
ENSSSCG00000001885	ENSSSCG00000015694	ENSSSCG00000027688
ENSSSCG00000001903	ENSSSCG00000015713	ENSSSCG00000027846
ENSSSCG00000001910	ENSSSCG00000015720	ENSSSCG00000028381
ENSSSCG00000001912	ENSSSCG00000015729	ENSSSCG00000028446
ENSSSCG00000001917	ENSSSCG00000015930	ENSSSCG00000028600
ENSSSCG00000001931	ENSSSCG00000016101	ENSSSCG00000028694
ENSSSCG00000001966	ENSSSCG00000016151	ENSSSCG00000028707
ENSSSCG00000001968	ENSSSCG00000016275	ENSSSCG00000028777
ENSSSCG00000001970	ENSSSCG00000016298	ENSSSCG00000028889
ENSSSCG00000001972	ENSSSCG00000016335	ENSSSCG00000029334
ENSSSCG00000001983	ENSSSCG00000016400	ENSSSCG00000029538
ENSSSCG00000001984	ENSSSCG00000016406	ENSSSCG00000029627
ENSSSCG00000001989	ENSSSCG00000016438	ENSSSCG00000029815
ENSSSCG00000001994	ENSSSCG00000016512	ENSSSCG00000030361
ENSSSCG00000002013	ENSSSCG00000016696	ENSSSCG00000030386
ENSSSCG00000002016	ENSSSCG00000017010	ENSSSCG00000030420
ENSSSCG00000002023	ENSSSCG00000017091	ENSSSCG00000030451
ENSSSCG00000002025	ENSSSCG00000017209	ENSSSCG00000031144
ENSSSCG00000002050	ENSSSCG00000017259	ENSSSCG00000031489
ENSSSCG00000002135	ENSSSCG00000017297	ENSSSCG00000031617
ENSSSCG00000002243	ENSSSCG00000017359	ENSSSCG00000031898
ENSSSCG00000002245	ENSSSCG00000017383	ENSSSCG00000032073
ENSSSCG00000002251	ENSSSCG00000017494	ENSSSCG00000032116
ENSSSCG00000002252	ENSSSCG00000017528	ENSSSCG00000032134
ENSSSCG00000002257	ENSSSCG00000017641	ENSSSCG00000032778
ENSSSCG00000002262	ENSSSCG00000017752	ENSSSCG00000032932
ENSSSCG00000002267	ENSSSCG00000017783	ENSSSCG00000033155
ENSSSCG00000002268	ENSSSCG00000017804	ENSSSCG00000033363
ENSSSCG00000002269	ENSSSCG00000017809	ENSSSCG00000033570
ENSSSCG00000002277	ENSSSCG00000017865	ENSSSCG00000033654
ENSSSCG00000002292	ENSSSCG00000017874	ENSSSCG00000033885
ENSSSCG00000002296	ENSSSCG00000017879	ENSSSCG00000033946
ENSSSCG00000002309	ENSSSCG00000018016	ENSSSCG00000034070
ENSSSCG00000002311	ENSSSCG00000020686	ENSSSCG00000034101
ENSSSCG00000002329	ENSSSCG00000020749	ENSSSCG00000034265
ENSSSCG00000002330	ENSSSCG00000020859	ENSSSCG00000034278
ENSSSCG00000002337	ENSSSCG00000020864	ENSSSCG00000034347
ENSSSCG00000002341	ENSSSCG00000021053	ENSSSCG00000034615
ENSSSCG00000002344	ENSSSCG00000021363	ENSSSCG00000034625
ENSSSCG00000002350	ENSSSCG00000021393	ENSSSCG00000035442
ENSSSCG00000002355	ENSSSCG00000021467	ENSSSCG00000035873
ENSSSCG00000002366	ENSSSCG00000021871	ENSSSCG00000036062
ENSSSCG00000002368	ENSSSCG00000021880	ENSSSCG00000036155
ENSSSCG00000002370	ENSSSCG00000021906	ENSSSCG00000036201
ENSSSCG00000002374	ENSSSCG00000022080	ENSSSCG00000036322
ENSSSCG00000002377	ENSSSCG00000022538	ENSSSCG00000036403
ENSSSCG00000002381	ENSSSCG00000022757	ENSSSCG00000036686
ENSSSCG00000002383	ENSSSCG00000022758	ENSSSCG00000036772
ENSSSCG00000002388	ENSSSCG00000022823	ENSSSCG00000036835
ENSSSCG00000002390	ENSSSCG00000023267	ENSSSCG00000036880
ENSSSCG00000002397	ENSSSCG00000023296	ENSSSCG00000037305
ENSSSCG00000002404	ENSSSCG00000023301	ENSSSCG00000037395
ENSSSCG00000002411	ENSSSCG00000023362	ENSSSCG00000037557
ENSSSCG00000002425	ENSSSCG00000023569	ENSSSCG00000037621
ENSSSCG00000002434	ENSSSCG00000023727	ENSSSCG00000037634
ENSSSCG00000002447	ENSSSCG00000023747	ENSSSCG00000037647
ENSSSCG00000002450	ENSSSCG00000023866	ENSSSCG00000037995
ENSSSCG00000002456	ENSSSCG00000023973	ENSSSCG00000038156
ENSSSCG00000002457	ENSSSCG00000024396	ENSSSCG00000038370
ENSSSCG00000002461	ENSSSCG00000024420	ENSSSCG00000038550
ENSSSCG00000002464	ENSSSCG00000024587	ENSSSCG00000038627
ENSSSCG00000002467	ENSSSCG00000024697	ENSSSCG00000038905
ENSSSCG00000002497	ENSSSCG00000024714	ENSSSCG00000039010
ENSSSCG00000002508	ENSSSCG00000024814	ENSSSCG00000039157
ENSSSCG00000002517	ENSSSCG00000025393	ENSSSCG00000039185
ENSSSCG00000002525	ENSSSCG00000025602	ENSSSCG00000039311
ENSSSCG00000002533	ENSSSCG00000025689	ENSSSCG00000039336
ENSSSCG00000002540	ENSSSCG00000025820	ENSSSCG00000039397
ENSSSCG00000002559	ENSSSCG00000025892	ENSSSCG00000039538
ENSSSCG00000002632	ENSSSCG00000025953	ENSSSCG00000039767
ENSSSCG00000002648	ENSSSCG00000026103	ENSSSCG00000040087
ENSSSCG00000002660	ENSSSCG00000026164	ENSSSCG00000040208
ENSSSCG00000002664	ENSSSCG00000026196	ENSSSCG00000040337
ENSSSCG00000002666	ENSSSCG00000026254	ENSSSCG00000040446
ENSSSCG00000002672	ENSSSCG00000026268	ENSSSCG00000040452
ENSSSCG00000002688	ENSSSCG00000026569	ENSSSCG00000040479
ENSSSCG00000002701	ENSSSCG00000026617	ENSSSCG00000040690
ENSSSCG00000002703	ENSSSCG00000026863	ENSSSCG00000040943
ENSSSCG00000002707	ENSSSCG00000027207	ENSSSCG00000042539
ENSSSCG00000002722	ENSSSCG00000027299	ENSSSCG00000045005
ENSSSCG00000002736	ENSSSCG00000027342	ENSSSCG00000045703
ENSSSCG00000002739	ENSSSCG00000027669	ENSSSCG00000046003
ENSSSCG00000002743	ENSSSCG00000028036	ENSSSCG00000047080
ENSSSCG00000002767	ENSSSCG00000028076	ENSSSCG00000047664
ENSSSCG00000002783	ENSSSCG00000028227	ENSSSCG00000054656
ENSSSCG00000002795	ENSSSCG00000028287	ENSSSCG00000055162
ENSSSCG00000002804	ENSSSCG00000028501	ENSSSCG00000056350
ENSSSCG00000002807	ENSSSCG00000028504	ENSSSCG00000056685
ENSSSCG00000002812	ENSSSCG00000029077	ENSSSCG00000057214
ENSSSCG00000002813	ENSSSCG00000029161	ENSSSCG00000057415
ENSSSCG00000002836	ENSSSCG00000029185	ENSSSCG00000059551
ENSSSCG00000002841	ENSSSCG00000029279	ENSSSCG00000061966
ENSSSCG00000002844	ENSSSCG00000029482	ENSSSCG00000062599
ENSSSCG00000002849	ENSSSCG00000029569	ENSSSCG00000062791
ENSSSCG00000002855	ENSSSCG00000029598	ENSSSCG00000062912
ENSSSCG00000002891	ENSSSCG00000029621
ENSSSCG00000002893	ENSSSCG00000029624
ENSSSCG00000002937	ENSSSCG00000030253
ENSSSCG00000002952	ENSSSCG00000030262
ENSSSCG00000002960	ENSSSCG00000030467
ENSSSCG00000002988	ENSSSCG00000030616
ENSSSCG00000002989	ENSSSCG00000031105
ENSSSCG00000002996	ENSSSCG00000031130
ENSSSCG00000003018	ENSSSCG00000031423
ENSSSCG00000003042	ENSSSCG00000031660
ENSSSCG00000003047	ENSSSCG00000031707
ENSSSCG00000003068	ENSSSCG00000031716
ENSSSCG00000003069	ENSSSCG00000031941
ENSSSCG00000003072	ENSSSCG00000031979
ENSSSCG00000003081	ENSSSCG00000032067
ENSSSCG00000003090	ENSSSCG00000032162
ENSSSCG00000003103	ENSSSCG00000032188
ENSSSCG00000003107	ENSSSCG00000032216
ENSSSCG00000003111	ENSSSCG00000032390
ENSSSCG00000003134	ENSSSCG00000032397
ENSSSCG00000003143	ENSSSCG00000032434
ENSSSCG00000003187	ENSSSCG00000032438
ENSSSCG00000003195	ENSSSCG00000032522
ENSSSCG00000003199	ENSSSCG00000032996
ENSSSCG00000003204	ENSSSCG00000033074
ENSSSCG00000003222	ENSSSCG00000033107
ENSSSCG00000003236	ENSSSCG00000033176
ENSSSCG00000003251	ENSSSCG00000033189
ENSSSCG00000003253	ENSSSCG00000033385
ENSSSCG00000003259	ENSSSCG00000033620
ENSSSCG00000003278	ENSSSCG00000033669
ENSSSCG00000003306	ENSSSCG00000033873
ENSSSCG00000003329	ENSSSCG00000033922
ENSSSCG00000003334	ENSSSCG00000034137
ENSSSCG00000003353	ENSSSCG00000034350
ENSSSCG00000003354	ENSSSCG00000034488
ENSSSCG00000003398	ENSSSCG00000034506
ENSSSCG00000003400	ENSSSCG00000034795
ENSSSCG00000003413	ENSSSCG00000034873
ENSSSCG00000003428	ENSSSCG00000034891
ENSSSCG00000003432	ENSSSCG00000035027
ENSSSCG00000003434	ENSSSCG00000035147
ENSSSCG00000003442	ENSSSCG00000035582
ENSSSCG00000003461	ENSSSCG00000036050
ENSSSCG00000003464	ENSSSCG00000036074
ENSSSCG00000003465	ENSSSCG00000036102
ENSSSCG00000003472	ENSSSCG00000036115
ENSSSCG00000003473	ENSSSCG00000036285
ENSSSCG00000003477	ENSSSCG00000036457
ENSSSCG00000003489	ENSSSCG00000036527
ENSSSCG00000003498	ENSSSCG00000036684
ENSSSCG00000003514	ENSSSCG00000036837
ENSSSCG00000003520	ENSSSCG00000036868
ENSSSCG00000003532	ENSSSCG00000036933
ENSSSCG00000003543	ENSSSCG00000036944
ENSSSCG00000003553	ENSSSCG00000037065
ENSSSCG00000003558	ENSSSCG00000037105
ENSSSCG00000003570	ENSSSCG00000037179
ENSSSCG00000003576	ENSSSCG00000037424
ENSSSCG00000003577	ENSSSCG00000037536
ENSSSCG00000003584	ENSSSCG00000037670
ENSSSCG00000003616	ENSSSCG00000037779
ENSSSCG00000003627	ENSSSCG00000037846
ENSSSCG00000003628	ENSSSCG00000037878
ENSSSCG00000003640	ENSSSCG00000037970
ENSSSCG00000003642	ENSSSCG00000037973
ENSSSCG00000003660	ENSSSCG00000038126
ENSSSCG00000003664	ENSSSCG00000038180
ENSSSCG00000003673	ENSSSCG00000038278
ENSSSCG00000003682	ENSSSCG00000038417
ENSSSCG00000003694	ENSSSCG00000038520
ENSSSCG00000003701	ENSSSCG00000038530
ENSSSCG00000003718	ENSSSCG00000038610
ENSSSCG00000003719	ENSSSCG00000038752
ENSSSCG00000003726	ENSSSCG00000038766
ENSSSCG00000003729	ENSSSCG00000038857
ENSSSCG00000003730	ENSSSCG00000038964
ENSSSCG00000003731	ENSSSCG00000039060
ENSSSCG00000003743	ENSSSCG00000039119
ENSSSCG00000003761	ENSSSCG00000039215
ENSSSCG00000003763	ENSSSCG00000039249
ENSSSCG00000003766	ENSSSCG00000039331
ENSSSCG00000003770	ENSSSCG00000039412
ENSSSCG00000003771	ENSSSCG00000039445
ENSSSCG00000003789	ENSSSCG00000039498
ENSSSCG00000003791	ENSSSCG00000039522
ENSSSCG00000003798	ENSSSCG00000039640
ENSSSCG00000003811	ENSSSCG00000039679
ENSSSCG00000003819	ENSSSCG00000039707
ENSSSCG00000003825	ENSSSCG00000039769
ENSSSCG00000003833	ENSSSCG00000039802
ENSSSCG00000003839	ENSSSCG00000039807
ENSSSCG00000003857	ENSSSCG00000039952
ENSSSCG00000003862	ENSSSCG00000039986
ENSSSCG00000003877	ENSSSCG00000040089
ENSSSCG00000003895	ENSSSCG00000040095
ENSSSCG00000003897	ENSSSCG00000040134
ENSSSCG00000003898	ENSSSCG00000040464
ENSSSCG00000003908	ENSSSCG00000040533
ENSSSCG00000003950	ENSSSCG00000040934
ENSSSCG00000003964	ENSSSCG00000040977
ENSSSCG00000003965	ENSSSCG00000042110
ENSSSCG00000003971	ENSSSCG00000042523
ENSSSCG00000003983	ENSSSCG00000046588
ENSSSCG00000003987	ENSSSCG00000049750
ENSSSCG00000003989	ENSSSCG00000051742
ENSSSCG00000004004	ENSSSCG00000051819
ENSSSCG00000004013	ENSSSCG00000051954
ENSSSCG00000004023	ENSSSCG00000052041
ENSSSCG00000004029	ENSSSCG00000052231
ENSSSCG00000004037	ENSSSCG00000054981
ENSSSCG00000004041	ENSSSCG00000055702
ENSSSCG00000004044	ENSSSCG00000055869
ENSSSCG00000004074	ENSSSCG00000056729
ENSSSCG00000004077	ENSSSCG00000056934
ENSSSCG00000004078	ENSSSCG00000057268
ENSSSCG00000004082	ENSSSCG00000058016
ENSSSCG00000004087	ENSSSCG00000058056
ENSSSCG00000004089	ENSSSCG00000061289
ENSSSCG00000004094	ENSSSCG00000061621
ENSSSCG00000004103	ENSSSCG00000062852
ENSSSCG00000004106	ENSSSCG00000062997
ENSSSCG00000004113
ENSSSCG00000004119
ENSSSCG00000004121
ENSSSCG00000004123
ENSSSCG00000004140
ENSSSCG00000004142
ENSSSCG00000004148
ENSSSCG00000004149
ENSSSCG00000004154
ENSSSCG00000004167
ENSSSCG00000004190
ENSSSCG00000004193
ENSSSCG00000004205
ENSSSCG00000004216
ENSSSCG00000004218
ENSSSCG00000004222
ENSSSCG00000004224
ENSSSCG00000004232
ENSSSCG00000004247
ENSSSCG00000004249
ENSSSCG00000004253
ENSSSCG00000004302
ENSSSCG00000004311
ENSSSCG00000004314
ENSSSCG00000004317
ENSSSCG00000004318
ENSSSCG00000004328
ENSSSCG00000004330
ENSSSCG00000004334
ENSSSCG00000004336
ENSSSCG00000004342
ENSSSCG00000004344
ENSSSCG00000004353
ENSSSCG00000004357
ENSSSCG00000004366
ENSSSCG00000004390
ENSSSCG00000004394
ENSSSCG00000004401
ENSSSCG00000004410
ENSSSCG00000004414
ENSSSCG00000004419
ENSSSCG00000004422
ENSSSCG00000004432
ENSSSCG00000004441
ENSSSCG00000004446
ENSSSCG00000004454
ENSSSCG00000004469
ENSSSCG00000004473
ENSSSCG00000004477
ENSSSCG00000004484
ENSSSCG00000004485
ENSSSCG00000004499
ENSSSCG00000004500
ENSSSCG00000004502
ENSSSCG00000004506
ENSSSCG00000004509
ENSSSCG00000004516
ENSSSCG00000004545
ENSSSCG00000004549
ENSSSCG00000004551
ENSSSCG00000004552
ENSSSCG00000004570
ENSSSCG00000004573
ENSSSCG00000004576
ENSSSCG00000004582
ENSSSCG00000004586
ENSSSCG00000004589
ENSSSCG00000004597
ENSSSCG00000004600
ENSSSCG00000004620
ENSSSCG00000004621
ENSSSCG00000004622
ENSSSCG00000004623
ENSSSCG00000004626
ENSSSCG00000004645
ENSSSCG00000004647
ENSSSCG00000004652
ENSSSCG00000004661
ENSSSCG00000004663
ENSSSCG00000004668
ENSSSCG00000004672
ENSSSCG00000004673
ENSSSCG00000004705
ENSSSCG00000004710
ENSSSCG00000004719
ENSSSCG00000004728
ENSSSCG00000004730
ENSSSCG00000004744
ENSSSCG00000004747
ENSSSCG00000004748
ENSSSCG00000004750
ENSSSCG00000004751
ENSSSCG00000004772
ENSSSCG00000004776
ENSSSCG00000004782
ENSSSCG00000004807
ENSSSCG00000004811
ENSSSCG00000004814
ENSSSCG00000004821
ENSSSCG00000004822
ENSSSCG00000004823
ENSSSCG00000004832
ENSSSCG00000004850
ENSSSCG00000004856
ENSSSCG00000004857
ENSSSCG00000004884
ENSSSCG00000004894
ENSSSCG00000004897
ENSSSCG00000004919
ENSSSCG00000004935
ENSSSCG00000004937
ENSSSCG00000004938
ENSSSCG00000004942
ENSSSCG00000004943
ENSSSCG00000004951
ENSSSCG00000004952
ENSSSCG00000004956
ENSSSCG00000004957
ENSSSCG00000004958
ENSSSCG00000004969
ENSSSCG00000004980
ENSSSCG00000004990
ENSSSCG00000004996
ENSSSCG00000005015
ENSSSCG00000005022
ENSSSCG00000005025
ENSSSCG00000005039
ENSSSCG00000005041
ENSSSCG00000005054
ENSSSCG00000005058
ENSSSCG00000005060
ENSSSCG00000005075
ENSSSCG00000005076
ENSSSCG00000005084
ENSSSCG00000005087
ENSSSCG00000005089
ENSSSCG00000005098
ENSSSCG00000005102
ENSSSCG00000005109
ENSSSCG00000005124
ENSSSCG00000005150
ENSSSCG00000005167
ENSSSCG00000005169
ENSSSCG00000005174
ENSSSCG00000005177
ENSSSCG00000005178
ENSSSCG00000005184
ENSSSCG00000005186
ENSSSCG00000005191
ENSSSCG00000005201
ENSSSCG00000005204
ENSSSCG00000005208
ENSSSCG00000005217
ENSSSCG00000005219
ENSSSCG00000005233
ENSSSCG00000005235
ENSSSCG00000005250
ENSSSCG00000005252
ENSSSCG00000005255
ENSSSCG00000005268
ENSSSCG00000005271
ENSSSCG00000005284
ENSSSCG00000005287
ENSSSCG00000005288
ENSSSCG00000005300
ENSSSCG00000005316
ENSSSCG00000005319
ENSSSCG00000005322
ENSSSCG00000005338
ENSSSCG00000005350
ENSSSCG00000005352
ENSSSCG00000005356
ENSSSCG00000005367
ENSSSCG00000005371
ENSSSCG00000005373
ENSSSCG00000005376
ENSSSCG00000005378
ENSSSCG00000005386
ENSSSCG00000005399
ENSSSCG00000005400
ENSSSCG00000005423
ENSSSCG00000005426
ENSSSCG00000005436
ENSSSCG00000005441
ENSSSCG00000005446
ENSSSCG00000005449
ENSSSCG00000005455
ENSSSCG00000005459
ENSSSCG00000005465
ENSSSCG00000005467
ENSSSCG00000005475
ENSSSCG00000005498
ENSSSCG00000005510
ENSSSCG00000005528
ENSSSCG00000005576
ENSSSCG00000005582
ENSSSCG00000005587
ENSSSCG00000005593
ENSSSCG00000005600
ENSSSCG00000005602
ENSSSCG00000005604
ENSSSCG00000005607
ENSSSCG00000005608
ENSSSCG00000005610
ENSSSCG00000005614
ENSSSCG00000005617
ENSSSCG00000005660
ENSSSCG00000005665
ENSSSCG00000005667
ENSSSCG00000005669
ENSSSCG00000005672
ENSSSCG00000005683
ENSSSCG00000005715
ENSSSCG00000005716
ENSSSCG00000005720
ENSSSCG00000005743
ENSSSCG00000005753
ENSSSCG00000005786
ENSSSCG00000005828
ENSSSCG00000005846
ENSSSCG00000005847
ENSSSCG00000005918
ENSSSCG00000005935
ENSSSCG00000005941
ENSSSCG00000005946
ENSSSCG00000005954
ENSSSCG00000005967
ENSSSCG00000005975
ENSSSCG00000005979
ENSSSCG00000005987
ENSSSCG00000005995
ENSSSCG00000006011
ENSSSCG00000006018
ENSSSCG00000006031
ENSSSCG00000006032
ENSSSCG00000006034
ENSSSCG00000006040
ENSSSCG00000006049
ENSSSCG00000006052
ENSSSCG00000006060
ENSSSCG00000006062
ENSSSCG00000006107
ENSSSCG00000006110
ENSSSCG00000006115
ENSSSCG00000006121
ENSSSCG00000006125
ENSSSCG00000006135
ENSSSCG00000006136
ENSSSCG00000006137
ENSSSCG00000006151
ENSSSCG00000006153
ENSSSCG00000006155
ENSSSCG00000006162
ENSSSCG00000006164
ENSSSCG00000006174
ENSSSCG00000006186
ENSSSCG00000006193
ENSSSCG00000006194
ENSSSCG00000006219
ENSSSCG00000006233
ENSSSCG00000006236
ENSSSCG00000006239
ENSSSCG00000006243
ENSSSCG00000006262
ENSSSCG00000006263
ENSSSCG00000006264
ENSSSCG00000006274
ENSSSCG00000006282
ENSSSCG00000006302
ENSSSCG00000006306
ENSSSCG00000006307
ENSSSCG00000006318
ENSSSCG00000006321
ENSSSCG00000006328
ENSSSCG00000006335
ENSSSCG00000006337
ENSSSCG00000006340
ENSSSCG00000006342
ENSSSCG00000006343
ENSSSCG00000006344
ENSSSCG00000006346
ENSSSCG00000006365
ENSSSCG00000006376
ENSSSCG00000006379
ENSSSCG00000006381
ENSSSCG00000006385
ENSSSCG00000006394
ENSSSCG00000006462
ENSSSCG00000006466
ENSSSCG00000006468
ENSSSCG00000006475
ENSSSCG00000006480
ENSSSCG00000006496
ENSSSCG00000006506
ENSSSCG00000006508
ENSSSCG00000006526
ENSSSCG00000006542
ENSSSCG00000006545
ENSSSCG00000006556
ENSSSCG00000006571
ENSSSCG00000006577
ENSSSCG00000006610
ENSSSCG00000006619
ENSSSCG00000006620
ENSSSCG00000006624
ENSSSCG00000006627
ENSSSCG00000006640
ENSSSCG00000006642
ENSSSCG00000006645
ENSSSCG00000006653
ENSSSCG00000006663
ENSSSCG00000006664
ENSSSCG00000006687
ENSSSCG00000006701
ENSSSCG00000006702
ENSSSCG00000006703
ENSSSCG00000006709
ENSSSCG00000006729
ENSSSCG00000006731
ENSSSCG00000006732
ENSSSCG00000006738
ENSSSCG00000006742
ENSSSCG00000006752
ENSSSCG00000006755
ENSSSCG00000006762
ENSSSCG00000006780
ENSSSCG00000006788
ENSSSCG00000006799
ENSSSCG00000006800
ENSSSCG00000006809
ENSSSCG00000006811
ENSSSCG00000006824
ENSSSCG00000006831
ENSSSCG00000006840
ENSSSCG00000006860
ENSSSCG00000006864
ENSSSCG00000006875
ENSSSCG00000006892
ENSSSCG00000006901
ENSSSCG00000006911
ENSSSCG00000006917
ENSSSCG00000006923
ENSSSCG00000006925
ENSSSCG00000006926
ENSSSCG00000006927
ENSSSCG00000006947
ENSSSCG00000006956
ENSSSCG00000006957
ENSSSCG00000006959
ENSSSCG00000006987
ENSSSCG00000007003
ENSSSCG00000007004
ENSSSCG00000007008
ENSSSCG00000007027
ENSSSCG00000007043
ENSSSCG00000007061
ENSSSCG00000007074
ENSSSCG00000007094
ENSSSCG00000007116
ENSSSCG00000007117
ENSSSCG00000007124
ENSSSCG00000007125
ENSSSCG00000007130
ENSSSCG00000007140
ENSSSCG00000007142
ENSSSCG00000007153
ENSSSCG00000007157
ENSSSCG00000007206
ENSSSCG00000007231
ENSSSCG00000007237
ENSSSCG00000007246
ENSSSCG00000007247
ENSSSCG00000007248
ENSSSCG00000007249
ENSSSCG00000007286
ENSSSCG00000007307
ENSSSCG00000007323
ENSSSCG00000007342
ENSSSCG00000007344
ENSSSCG00000007371
ENSSSCG00000007383
ENSSSCG00000007421
ENSSSCG00000007427
ENSSSCG00000007432
ENSSSCG00000007458
ENSSSCG00000007460
ENSSSCG00000007463
ENSSSCG00000007465
ENSSSCG00000007470
ENSSSCG00000007476
ENSSSCG00000007477
ENSSSCG00000007488
ENSSSCG00000007494
ENSSSCG00000007527
ENSSSCG00000007531
ENSSSCG00000007547
ENSSSCG00000007563
ENSSSCG00000007568
ENSSSCG00000007575
ENSSSCG00000007576
ENSSSCG00000007577
ENSSSCG00000007580
ENSSSCG00000007585
ENSSSCG00000007592
ENSSSCG00000007599
ENSSSCG00000007625
ENSSSCG00000007637
ENSSSCG00000007668
ENSSSCG00000007675
ENSSSCG00000007695
ENSSSCG00000007700
ENSSSCG00000007705
ENSSSCG00000007710
ENSSSCG00000007719
ENSSSCG00000007732
ENSSSCG00000007733
ENSSSCG00000007748
ENSSSCG00000007753
ENSSSCG00000007772
ENSSSCG00000007774
ENSSSCG00000007786
ENSSSCG00000007788
ENSSSCG00000007801
ENSSSCG00000007805
ENSSSCG00000007816
ENSSSCG00000007830
ENSSSCG00000007840
ENSSSCG00000007842
ENSSSCG00000007847
ENSSSCG00000007866
ENSSSCG00000007872
ENSSSCG00000007901
ENSSSCG00000007914
ENSSSCG00000007925
ENSSSCG00000007944
ENSSSCG00000007958
ENSSSCG00000007967
ENSSSCG00000007973
ENSSSCG00000007983
ENSSSCG00000007984
ENSSSCG00000007992
ENSSSCG00000007998
ENSSSCG00000008000
ENSSSCG00000008003
ENSSSCG00000008008
ENSSSCG00000008020
ENSSSCG00000008022
ENSSSCG00000008038
ENSSSCG00000008055
ENSSSCG00000008068
ENSSSCG00000008094
ENSSSCG00000008099
ENSSSCG00000008122
ENSSSCG00000008132
ENSSSCG00000008135
ENSSSCG00000008137
ENSSSCG00000008138
ENSSSCG00000008141
ENSSSCG00000008150
ENSSSCG00000008162
ENSSSCG00000008167
ENSSSCG00000008193
ENSSSCG00000008194
ENSSSCG00000008200
ENSSSCG00000008201
ENSSSCG00000008215
ENSSSCG00000008232
ENSSSCG00000008237
ENSSSCG00000008289
ENSSSCG00000008302
ENSSSCG00000008304
ENSSSCG00000008305
ENSSSCG00000008307
ENSSSCG00000008308
ENSSSCG00000008309
ENSSSCG00000008310
ENSSSCG00000008311
ENSSSCG00000008332
ENSSSCG00000008358
ENSSSCG00000008360
ENSSSCG00000008368
ENSSSCG00000008377
ENSSSCG00000008383
ENSSSCG00000008389
ENSSSCG00000008415
ENSSSCG00000008428
ENSSSCG00000008429
ENSSSCG00000008437
ENSSSCG00000008449
ENSSSCG00000008451
ENSSSCG00000008452
ENSSSCG00000008466
ENSSSCG00000008468
ENSSSCG00000008484
ENSSSCG00000008488
ENSSSCG00000008496
ENSSSCG00000008503
ENSSSCG00000008504
ENSSSCG00000008512
ENSSSCG00000008515
ENSSSCG00000008546
ENSSSCG00000008562
ENSSSCG00000008573
ENSSSCG00000008575
ENSSSCG00000008577
ENSSSCG00000008593
ENSSSCG00000008614
ENSSSCG00000008624
ENSSSCG00000008629
ENSSSCG00000008633
ENSSSCG00000008638
ENSSSCG00000008640
ENSSSCG00000008646
ENSSSCG00000008675
ENSSSCG00000008682
ENSSSCG00000008687
ENSSSCG00000008689
ENSSSCG00000008698
ENSSSCG00000008721
ENSSSCG00000008724
ENSSSCG00000008735
ENSSSCG00000008742
ENSSSCG00000008748
ENSSSCG00000008749
ENSSSCG00000008761
ENSSSCG00000008770
ENSSSCG00000008812
ENSSSCG00000008820
ENSSSCG00000008831
ENSSSCG00000008844
ENSSSCG00000008853
ENSSSCG00000008874
ENSSSCG00000008881
ENSSSCG00000008890
ENSSSCG00000008900
ENSSSCG00000008902
ENSSSCG00000008909
ENSSSCG00000008919
ENSSSCG00000008943
ENSSSCG00000008944
ENSSSCG00000008950
ENSSSCG00000008952
ENSSSCG00000008953
ENSSSCG00000008970
ENSSSCG00000008973
ENSSSCG00000008979
ENSSSCG00000008980
ENSSSCG00000008989
ENSSSCG00000008995
ENSSSCG00000009012
ENSSSCG00000009029
ENSSSCG00000009042
ENSSSCG00000009053
ENSSSCG00000009075
ENSSSCG00000009077
ENSSSCG00000009083
ENSSSCG00000009111
ENSSSCG00000009114
ENSSSCG00000009125
ENSSSCG00000009129
ENSSSCG00000009160
ENSSSCG00000009186
ENSSSCG00000009192
ENSSSCG00000009211
ENSSSCG00000009228
ENSSSCG00000009229
ENSSSCG00000009231
ENSSSCG00000009234
ENSSSCG00000009243
ENSSSCG00000009259
ENSSSCG00000009270
ENSSSCG00000009290
ENSSSCG00000009302
ENSSSCG00000009314
ENSSSCG00000009316
ENSSSCG00000009317
ENSSSCG00000009322
ENSSSCG00000009326
ENSSSCG00000009335
ENSSSCG00000009361
ENSSSCG00000009370
ENSSSCG00000009373
ENSSSCG00000009380
ENSSSCG00000009388
ENSSSCG00000009395
ENSSSCG00000009399
ENSSSCG00000009422
ENSSSCG00000009430
ENSSSCG00000009434
ENSSSCG00000009440
ENSSSCG00000009442
ENSSSCG00000009446
ENSSSCG00000009448
ENSSSCG00000009457
ENSSSCG00000009485
ENSSSCG00000009486
ENSSSCG00000009489
ENSSSCG00000009497
ENSSSCG00000009501
ENSSSCG00000009505
ENSSSCG00000009523
ENSSSCG00000009524
ENSSSCG00000009527
ENSSSCG00000009528
ENSSSCG00000009535
ENSSSCG00000009541
ENSSSCG00000009542
ENSSSCG00000009554
ENSSSCG00000009578
ENSSSCG00000009584
ENSSSCG00000009594
ENSSSCG00000009611
ENSSSCG00000009615
ENSSSCG00000009622
ENSSSCG00000009627
ENSSSCG00000009638
ENSSSCG00000009649
ENSSSCG00000009650
ENSSSCG00000009661
ENSSSCG00000009664
ENSSSCG00000009674
ENSSSCG00000009680
ENSSSCG00000009682
ENSSSCG00000009684
ENSSSCG00000009705
ENSSSCG00000009713
ENSSSCG00000009722
ENSSSCG00000009739
ENSSSCG00000009746
ENSSSCG00000009759
ENSSSCG00000009761
ENSSSCG00000009771
ENSSSCG00000009776
ENSSSCG00000009778
ENSSSCG00000009781
ENSSSCG00000009786
ENSSSCG00000009793
ENSSSCG00000009794
ENSSSCG00000009801
ENSSSCG00000009808
ENSSSCG00000009822
ENSSSCG00000009825
ENSSSCG00000009826
ENSSSCG00000009834
ENSSSCG00000009836
ENSSSCG00000009840
ENSSSCG00000009845
ENSSSCG00000009849
ENSSSCG00000009858
ENSSSCG00000009870
ENSSSCG00000009875
ENSSSCG00000009879
ENSSSCG00000009887
ENSSSCG00000009893
ENSSSCG00000009896
ENSSSCG00000009901
ENSSSCG00000009906
ENSSSCG00000009919
ENSSSCG00000009925
ENSSSCG00000009932
ENSSSCG00000009940
ENSSSCG00000009942
ENSSSCG00000009945
ENSSSCG00000009951
ENSSSCG00000009967
ENSSSCG00000009971
ENSSSCG00000009972
ENSSSCG00000009978
ENSSSCG00000009994
ENSSSCG00000010006
ENSSSCG00000010016
ENSSSCG00000010026
ENSSSCG00000010032
ENSSSCG00000010035
ENSSSCG00000010052
ENSSSCG00000010053
ENSSSCG00000010054
ENSSSCG00000010059
ENSSSCG00000010070
ENSSSCG00000010079
ENSSSCG00000010083
ENSSSCG00000010095
ENSSSCG00000010118
ENSSSCG00000010130
ENSSSCG00000010132
ENSSSCG00000010146
ENSSSCG00000010151
ENSSSCG00000010158
ENSSSCG00000010164
ENSSSCG00000010169
ENSSSCG00000010171
ENSSSCG00000010172
ENSSSCG00000010174
ENSSSCG00000010177
ENSSSCG00000010179
ENSSSCG00000010181
ENSSSCG00000010185
ENSSSCG00000010186
ENSSSCG00000010190
ENSSSCG00000010199
ENSSSCG00000010203
ENSSSCG00000010211
ENSSSCG00000010243
ENSSSCG00000010258
ENSSSCG00000010274
ENSSSCG00000010276
ENSSSCG00000010277
ENSSSCG00000010290
ENSSSCG00000010292
ENSSSCG00000010293
ENSSSCG00000010302
ENSSSCG00000010303
ENSSSCG00000010308
ENSSSCG00000010313
ENSSSCG00000010314
ENSSSCG00000010315
ENSSSCG00000010319
ENSSSCG00000010325
ENSSSCG00000010329
ENSSSCG00000010330
ENSSSCG00000010357
ENSSSCG00000010368
ENSSSCG00000010374
ENSSSCG00000010380
ENSSSCG00000010429
ENSSSCG00000010431
ENSSSCG00000010432
ENSSSCG00000010448
ENSSSCG00000010464
ENSSSCG00000010466
ENSSSCG00000010467
ENSSSCG00000010468
ENSSSCG00000010470
ENSSSCG00000010478
ENSSSCG00000010512
ENSSSCG00000010519
ENSSSCG00000010520
ENSSSCG00000010525
ENSSSCG00000010530
ENSSSCG00000010541
ENSSSCG00000010542
ENSSSCG00000010543
ENSSSCG00000010544
ENSSSCG00000010548
ENSSSCG00000010551
ENSSSCG00000010554
ENSSSCG00000010555
ENSSSCG00000010563
ENSSSCG00000010566
ENSSSCG00000010571
ENSSSCG00000010585
ENSSSCG00000010586
ENSSSCG00000010589
ENSSSCG00000010595
ENSSSCG00000010597
ENSSSCG00000010599
ENSSSCG00000010603
ENSSSCG00000010605
ENSSSCG00000010608
ENSSSCG00000010625
ENSSSCG00000010626
ENSSSCG00000010627
ENSSSCG00000010628
ENSSSCG00000010631
ENSSSCG00000010632
ENSSSCG00000010638
ENSSSCG00000010640
ENSSSCG00000010651
ENSSSCG00000010665
ENSSSCG00000010669
ENSSSCG00000010672
ENSSSCG00000010674
ENSSSCG00000010679
ENSSSCG00000010680
ENSSSCG00000010681
ENSSSCG00000010699
ENSSSCG00000010702
ENSSSCG00000010727
ENSSSCG00000010735
ENSSSCG00000010742
ENSSSCG00000010745
ENSSSCG00000010759
ENSSSCG00000010795
ENSSSCG00000010798
ENSSSCG00000010800
ENSSSCG00000010814
ENSSSCG00000010817
ENSSSCG00000010826
ENSSSCG00000010832
ENSSSCG00000010835
ENSSSCG00000010854
ENSSSCG00000010855
ENSSSCG00000010860
ENSSSCG00000010872
ENSSSCG00000010874
ENSSSCG00000010879
ENSSSCG00000010892
ENSSSCG00000010893
ENSSSCG00000010904
ENSSSCG00000010926
ENSSSCG00000010928
ENSSSCG00000010929
ENSSSCG00000010952
ENSSSCG00000010990
ENSSSCG00000011000
ENSSSCG00000011002
ENSSSCG00000011010
ENSSSCG00000011020
ENSSSCG00000011026
ENSSSCG00000011027
ENSSSCG00000011056
ENSSSCG00000011069
ENSSSCG00000011103
ENSSSCG00000011104
ENSSSCG00000011112
ENSSSCG00000011117
ENSSSCG00000011121
ENSSSCG00000011137
ENSSSCG00000011145
ENSSSCG00000011147
ENSSSCG00000011160
ENSSSCG00000011163
ENSSSCG00000011169
ENSSSCG00000011193
ENSSSCG00000011198
ENSSSCG00000011199
ENSSSCG00000011212
ENSSSCG00000011215
ENSSSCG00000011217
ENSSSCG00000011218
ENSSSCG00000011229
ENSSSCG00000011237
ENSSSCG00000011238
ENSSSCG00000011239
ENSSSCG00000011245
ENSSSCG00000011256
ENSSSCG00000011257
ENSSSCG00000011264
ENSSSCG00000011269
ENSSSCG00000011284
ENSSSCG00000011290
ENSSSCG00000011296
ENSSSCG00000011298
ENSSSCG00000011300
ENSSSCG00000011306
ENSSSCG00000011312
ENSSSCG00000011346
ENSSSCG00000011353
ENSSSCG00000011363
ENSSSCG00000011364
ENSSSCG00000011367
ENSSSCG00000011375
ENSSSCG00000011379
ENSSSCG00000011389
ENSSSCG00000011390
ENSSSCG00000011394
ENSSSCG00000011397
ENSSSCG00000011408
ENSSSCG00000011415
ENSSSCG00000011433
ENSSSCG00000011442
ENSSSCG00000011450
ENSSSCG00000011467
ENSSSCG00000011482
ENSSSCG00000011493
ENSSSCG00000011495
ENSSSCG00000011497
ENSSSCG00000011499
ENSSSCG00000011504
ENSSSCG00000011531
ENSSSCG00000011535
ENSSSCG00000011543
ENSSSCG00000011552
ENSSSCG00000011562
ENSSSCG00000011563
ENSSSCG00000011565
ENSSSCG00000011570
ENSSSCG00000011572
ENSSSCG00000011578
ENSSSCG00000011580
ENSSSCG00000011583
ENSSSCG00000011593
ENSSSCG00000011594
ENSSSCG00000011598
ENSSSCG00000011599
ENSSSCG00000011601
ENSSSCG00000011602
ENSSSCG00000011603
ENSSSCG00000011615
ENSSSCG00000011619
ENSSSCG00000011622
ENSSSCG00000011641
ENSSSCG00000011642
ENSSSCG00000011643
ENSSSCG00000011646
ENSSSCG00000011650
ENSSSCG00000011652
ENSSSCG00000011670
ENSSSCG00000011676
ENSSSCG00000011681
ENSSSCG00000011684
ENSSSCG00000011690
ENSSSCG00000011695
ENSSSCG00000011698
ENSSSCG00000011700
ENSSSCG00000011704
ENSSSCG00000011712
ENSSSCG00000011738
ENSSSCG00000011739
ENSSSCG00000011740
ENSSSCG00000011746
ENSSSCG00000011755
ENSSSCG00000011756
ENSSSCG00000011760
ENSSSCG00000011764
ENSSSCG00000011765
ENSSSCG00000011766
ENSSSCG00000011767
ENSSSCG00000011772
ENSSSCG00000011783
ENSSSCG00000011788
ENSSSCG00000011794
ENSSSCG00000011797
ENSSSCG00000011802
ENSSSCG00000011813
ENSSSCG00000011825
ENSSSCG00000011837
ENSSSCG00000011841
ENSSSCG00000011843
ENSSSCG00000011845
ENSSSCG00000011849
ENSSSCG00000011853
ENSSSCG00000011854
ENSSSCG00000011855
ENSSSCG00000011857
ENSSSCG00000011864
ENSSSCG00000011867
ENSSSCG00000011872
ENSSSCG00000011876
ENSSSCG00000011878
ENSSSCG00000011896
ENSSSCG00000011899
ENSSSCG00000011903
ENSSSCG00000011916
ENSSSCG00000011928
ENSSSCG00000011942
ENSSSCG00000011956
ENSSSCG00000011972
ENSSSCG00000011977
ENSSSCG00000011978
ENSSSCG00000012000
ENSSSCG00000012014
ENSSSCG00000012021
ENSSSCG00000012022
ENSSSCG00000012027
ENSSSCG00000012029
ENSSSCG00000012059
ENSSSCG00000012074
ENSSSCG00000012083
ENSSSCG00000012117
ENSSSCG00000012124
ENSSSCG00000012137
ENSSSCG00000012141
ENSSSCG00000012153
ENSSSCG00000012163
ENSSSCG00000012164
ENSSSCG00000012165
ENSSSCG00000012166
ENSSSCG00000012181
ENSSSCG00000012196
ENSSSCG00000012201
ENSSSCG00000012203
ENSSSCG00000012249
ENSSSCG00000012253
ENSSSCG00000012258
ENSSSCG00000012273
ENSSSCG00000012283
ENSSSCG00000012310
ENSSSCG00000012314
ENSSSCG00000012315
ENSSSCG00000012323
ENSSSCG00000012329
ENSSSCG00000012352
ENSSSCG00000012361
ENSSSCG00000012362
ENSSSCG00000012366
ENSSSCG00000012367
ENSSSCG00000012403
ENSSSCG00000012411
ENSSSCG00000012416
ENSSSCG00000012437
ENSSSCG00000012456
ENSSSCG00000012462
ENSSSCG00000012492
ENSSSCG00000012493
ENSSSCG00000012508
ENSSSCG00000012510
ENSSSCG00000012520
ENSSSCG00000012535
ENSSSCG00000012583
ENSSSCG00000012584
ENSSSCG00000012585
ENSSSCG00000012591
ENSSSCG00000012593
ENSSSCG00000012604
ENSSSCG00000012606
ENSSSCG00000012620
ENSSSCG00000012631
ENSSSCG00000012642
ENSSSCG00000012651
ENSSSCG00000012657
ENSSSCG00000012676
ENSSSCG00000012685
ENSSSCG00000012686
ENSSSCG00000012691
ENSSSCG00000012698
ENSSSCG00000012712
ENSSSCG00000012724
ENSSSCG00000012727
ENSSSCG00000012730
ENSSSCG00000012746
ENSSSCG00000012754
ENSSSCG00000012758
ENSSSCG00000012770
ENSSSCG00000012773
ENSSSCG00000012774
ENSSSCG00000012795
ENSSSCG00000012822
ENSSSCG00000012825
ENSSSCG00000012828
ENSSSCG00000012840
ENSSSCG00000012846
ENSSSCG00000012856
ENSSSCG00000012857
ENSSSCG00000012859
ENSSSCG00000012862
ENSSSCG00000012870
ENSSSCG00000012884
ENSSSCG00000012886
ENSSSCG00000012917
ENSSSCG00000012939
ENSSSCG00000012941
ENSSSCG00000012955
ENSSSCG00000012956
ENSSSCG00000012995
ENSSSCG00000012996
ENSSSCG00000013012
ENSSSCG00000013028
ENSSSCG00000013045
ENSSSCG00000013079
ENSSSCG00000013082
ENSSSCG00000013083
ENSSSCG00000013086
ENSSSCG00000013093
ENSSSCG00000013119
ENSSSCG00000013125
ENSSSCG00000013145
ENSSSCG00000013147
ENSSSCG00000013155
ENSSSCG00000013174
ENSSSCG00000013238
ENSSSCG00000013239
ENSSSCG00000013242
ENSSSCG00000013245
ENSSSCG00000013257
ENSSSCG00000013266
ENSSSCG00000013276
ENSSSCG00000013278
ENSSSCG00000013301
ENSSSCG00000013302
ENSSSCG00000013303
ENSSSCG00000013304
ENSSSCG00000013305
ENSSSCG00000013333
ENSSSCG00000013339
ENSSSCG00000013369
ENSSSCG00000013375
ENSSSCG00000013377
ENSSSCG00000013382
ENSSSCG00000013394
ENSSSCG00000013401
ENSSSCG00000013410
ENSSSCG00000013411
ENSSSCG00000013425
ENSSSCG00000013433
ENSSSCG00000013437
ENSSSCG00000013445
ENSSSCG00000013446
ENSSSCG00000013453
ENSSSCG00000013455
ENSSSCG00000013464
ENSSSCG00000013475
ENSSSCG00000013481
ENSSSCG00000013498
ENSSSCG00000013507
ENSSSCG00000013508
ENSSSCG00000013522
ENSSSCG00000013523
ENSSSCG00000013533
ENSSSCG00000013545
ENSSSCG00000013552
ENSSSCG00000013554
ENSSSCG00000013566
ENSSSCG00000013569
ENSSSCG00000013572
ENSSSCG00000013586
ENSSSCG00000013592
ENSSSCG00000013620
ENSSSCG00000013630
ENSSSCG00000013632
ENSSSCG00000013633
ENSSSCG00000013647
ENSSSCG00000013661
ENSSSCG00000013721
ENSSSCG00000013745
ENSSSCG00000013759
ENSSSCG00000013766
ENSSSCG00000013772
ENSSSCG00000013776
ENSSSCG00000013829
ENSSSCG00000013837
ENSSSCG00000013862
ENSSSCG00000013863
ENSSSCG00000013864
ENSSSCG00000013867
ENSSSCG00000013878
ENSSSCG00000013879
ENSSSCG00000013880
ENSSSCG00000013913
ENSSSCG00000013916
ENSSSCG00000013938
ENSSSCG00000013978
ENSSSCG00000013984
ENSSSCG00000014010
ENSSSCG00000014029
ENSSSCG00000014031
ENSSSCG00000014034
ENSSSCG00000014040
ENSSSCG00000014041
ENSSSCG00000014047
ENSSSCG00000014051
ENSSSCG00000014053
ENSSSCG00000014057
ENSSSCG00000014063
ENSSSCG00000014079
ENSSSCG00000014082
ENSSSCG00000014123
ENSSSCG00000014126
ENSSSCG00000014127
ENSSSCG00000014136
ENSSSCG00000014147
ENSSSCG00000014148
ENSSSCG00000014151
ENSSSCG00000014152
ENSSSCG00000014156
ENSSSCG00000014161
ENSSSCG00000014168
ENSSSCG00000014173
ENSSSCG00000014195
ENSSSCG00000014203
ENSSSCG00000014204
ENSSSCG00000014211
ENSSSCG00000014223
ENSSSCG00000014232
ENSSSCG00000014240
ENSSSCG00000014247
ENSSSCG00000014250
ENSSSCG00000014255
ENSSSCG00000014258
ENSSSCG00000014267
ENSSSCG00000014272
ENSSSCG00000014291
ENSSSCG00000014292
ENSSSCG00000014293
ENSSSCG00000014305
ENSSSCG00000014314
ENSSSCG00000014319
ENSSSCG00000014321
ENSSSCG00000014325
ENSSSCG00000014343
ENSSSCG00000014375
ENSSSCG00000014376
ENSSSCG00000014394
ENSSSCG00000014401
ENSSSCG00000014408
ENSSSCG00000014411
ENSSSCG00000014418
ENSSSCG00000014420
ENSSSCG00000014427
ENSSSCG00000014428
ENSSSCG00000014430
ENSSSCG00000014435
ENSSSCG00000014556
ENSSSCG00000014561
ENSSSCG00000014565
ENSSSCG00000014569
ENSSSCG00000014577
ENSSSCG00000014579
ENSSSCG00000014580
ENSSSCG00000014581
ENSSSCG00000014634
ENSSSCG00000014730
ENSSSCG00000014791
ENSSSCG00000014792
ENSSSCG00000014796
ENSSSCG00000014825
ENSSSCG00000014828
ENSSSCG00000014829
ENSSSCG00000014851
ENSSSCG00000014869
ENSSSCG00000014881
ENSSSCG00000014882
ENSSSCG00000014884
ENSSSCG00000014892
ENSSSCG00000014903
ENSSSCG00000014915
ENSSSCG00000014917
ENSSSCG00000014920
ENSSSCG00000014924
ENSSSCG00000014927
ENSSSCG00000014934
ENSSSCG00000014939
ENSSSCG00000014949
ENSSSCG00000014965
ENSSSCG00000014970
ENSSSCG00000015002
ENSSSCG00000015009
ENSSSCG00000015010
ENSSSCG00000015014
ENSSSCG00000015045
ENSSSCG00000015049
ENSSSCG00000015052
ENSSSCG00000015053
ENSSSCG00000015065
ENSSSCG00000015074
ENSSSCG00000015079
ENSSSCG00000015080
ENSSSCG00000015083
ENSSSCG00000015086
ENSSSCG00000015089
ENSSSCG00000015090
ENSSSCG00000015093
ENSSSCG00000015095
ENSSSCG00000015113
ENSSSCG00000015119
ENSSSCG00000015125
ENSSSCG00000015126
ENSSSCG00000015136
ENSSSCG00000015145
ENSSSCG00000015175
ENSSSCG00000015200
ENSSSCG00000015206
ENSSSCG00000015211
ENSSSCG00000015215
ENSSSCG00000015227
ENSSSCG00000015233
ENSSSCG00000015234
ENSSSCG00000015242
ENSSSCG00000015247
ENSSSCG00000015258
ENSSSCG00000015271
ENSSSCG00000015283
ENSSSCG00000015284
ENSSSCG00000015288
ENSSSCG00000015290
ENSSSCG00000015291
ENSSSCG00000015297
ENSSSCG00000015299
ENSSSCG00000015314
ENSSSCG00000015328
ENSSSCG00000015334
ENSSSCG00000015335
ENSSSCG00000015342
ENSSSCG00000015346
ENSSSCG00000015356
ENSSSCG00000015357
ENSSSCG00000015360
ENSSSCG00000015375
ENSSSCG00000015386
ENSSSCG00000015391
ENSSSCG00000015393
ENSSSCG00000015396
ENSSSCG00000015398
ENSSSCG00000015403
ENSSSCG00000015407
ENSSSCG00000015426
ENSSSCG00000015432
ENSSSCG00000015443
ENSSSCG00000015450
ENSSSCG00000015474
ENSSSCG00000015480
ENSSSCG00000015485
ENSSSCG00000015493
ENSSSCG00000015496
ENSSSCG00000015499
ENSSSCG00000015509
ENSSSCG00000015512
ENSSSCG00000015513
ENSSSCG00000015523
ENSSSCG00000015524
ENSSSCG00000015534
ENSSSCG00000015537
ENSSSCG00000015555
ENSSSCG00000015556
ENSSSCG00000015565
ENSSSCG00000015570
ENSSSCG00000015577
ENSSSCG00000015582
ENSSSCG00000015588
ENSSSCG00000015592
ENSSSCG00000015604
ENSSSCG00000015611
ENSSSCG00000015612
ENSSSCG00000015613
ENSSSCG00000015631
ENSSSCG00000015632
ENSSSCG00000015645
ENSSSCG00000015662
ENSSSCG00000015669
ENSSSCG00000015673
ENSSSCG00000015696
ENSSSCG00000015697
ENSSSCG00000015701
ENSSSCG00000015710
ENSSSCG00000015714
ENSSSCG00000015721
ENSSSCG00000015743
ENSSSCG00000015769
ENSSSCG00000015774
ENSSSCG00000015780
ENSSSCG00000015784
ENSSSCG00000015790
ENSSSCG00000015791
ENSSSCG00000015792
ENSSSCG00000015810
ENSSSCG00000015814
ENSSSCG00000015816
ENSSSCG00000015820
ENSSSCG00000015821
ENSSSCG00000015823
ENSSSCG00000015825
ENSSSCG00000015826
ENSSSCG00000015840
ENSSSCG00000015841
ENSSSCG00000015843
ENSSSCG00000015845
ENSSSCG00000015850
ENSSSCG00000015859
ENSSSCG00000015861
ENSSSCG00000015876
ENSSSCG00000015893
ENSSSCG00000015905
ENSSSCG00000015914
ENSSSCG00000015940
ENSSSCG00000015943
ENSSSCG00000015944
ENSSSCG00000015958
ENSSSCG00000015960
ENSSSCG00000015961
ENSSSCG00000015965
ENSSSCG00000015973
ENSSSCG00000015986
ENSSSCG00000016017
ENSSSCG00000016022
ENSSSCG00000016036
ENSSSCG00000016043
ENSSSCG00000016053
ENSSSCG00000016057
ENSSSCG00000016070
ENSSSCG00000016077
ENSSSCG00000016079
ENSSSCG00000016086
ENSSSCG00000016087
ENSSSCG00000016098
ENSSSCG00000016115
ENSSSCG00000016131
ENSSSCG00000016147
ENSSSCG00000016148
ENSSSCG00000016156
ENSSSCG00000016157
ENSSSCG00000016158
ENSSSCG00000016175
ENSSSCG00000016184
ENSSSCG00000016196
ENSSSCG00000016199
ENSSSCG00000016204
ENSSSCG00000016207
ENSSSCG00000016217
ENSSSCG00000016237
ENSSSCG00000016239
ENSSSCG00000016243
ENSSSCG00000016266
ENSSSCG00000016285
ENSSSCG00000016297
ENSSSCG00000016314
ENSSSCG00000016334
ENSSSCG00000016337
ENSSSCG00000016340
ENSSSCG00000016370
ENSSSCG00000016372
ENSSSCG00000016376
ENSSSCG00000016381
ENSSSCG00000016384
ENSSSCG00000016385
ENSSSCG00000016403
ENSSSCG00000016423
ENSSSCG00000016430
ENSSSCG00000016431
ENSSSCG00000016459
ENSSSCG00000016461
ENSSSCG00000016473
ENSSSCG00000016487
ENSSSCG00000016491
ENSSSCG00000016492
ENSSSCG00000016494
ENSSSCG00000016497
ENSSSCG00000016501
ENSSSCG00000016502
ENSSSCG00000016509
ENSSSCG00000016510
ENSSSCG00000016513
ENSSSCG00000016532
ENSSSCG00000016553
ENSSSCG00000016554
ENSSSCG00000016556
ENSSSCG00000016564
ENSSSCG00000016566
ENSSSCG00000016568
ENSSSCG00000016581
ENSSSCG00000016646
ENSSSCG00000016652
ENSSSCG00000016661
ENSSSCG00000016672
ENSSSCG00000016682
ENSSSCG00000016692
ENSSSCG00000016695
ENSSSCG00000016705
ENSSSCG00000016708
ENSSSCG00000016715
ENSSSCG00000016721
ENSSSCG00000016731
ENSSSCG00000016738
ENSSSCG00000016747
ENSSSCG00000016758
ENSSSCG00000016763
ENSSSCG00000016793
ENSSSCG00000016809
ENSSSCG00000016810
ENSSSCG00000016817
ENSSSCG00000016821
ENSSSCG00000016823
ENSSSCG00000016824
ENSSSCG00000016828
ENSSSCG00000016834
ENSSSCG00000016853
ENSSSCG00000016871
ENSSSCG00000016873
ENSSSCG00000016888
ENSSSCG00000016907
ENSSSCG00000016912
ENSSSCG00000016929
ENSSSCG00000016934
ENSSSCG00000016942
ENSSSCG00000016943
ENSSSCG00000016956
ENSSSCG00000016958
ENSSSCG00000016959
ENSSSCG00000016960
ENSSSCG00000016983
ENSSSCG00000016998
ENSSSCG00000017009
ENSSSCG00000017022
ENSSSCG00000017025
ENSSSCG00000017036
ENSSSCG00000017042
ENSSSCG00000017052
ENSSSCG00000017065
ENSSSCG00000017073
ENSSSCG00000017094
ENSSSCG00000017118
ENSSSCG00000017125
ENSSSCG00000017127
ENSSSCG00000017134
ENSSSCG00000017139
ENSSSCG00000017140
ENSSSCG00000017144
ENSSSCG00000017146
ENSSSCG00000017152
ENSSSCG00000017155
ENSSSCG00000017160
ENSSSCG00000017167
ENSSSCG00000017181
ENSSSCG00000017184
ENSSSCG00000017190
ENSSSCG00000017191
ENSSSCG00000017192
ENSSSCG00000017199
ENSSSCG00000017205
ENSSSCG00000017206
ENSSSCG00000017211
ENSSSCG00000017213
ENSSSCG00000017215
ENSSSCG00000017216
ENSSSCG00000017230
ENSSSCG00000017248
ENSSSCG00000017251
ENSSSCG00000017260
ENSSSCG00000017265
ENSSSCG00000017271
ENSSSCG00000017290
ENSSSCG00000017299
ENSSSCG00000017301
ENSSSCG00000017308
ENSSSCG00000017316
ENSSSCG00000017325
ENSSSCG00000017330
ENSSSCG00000017333
ENSSSCG00000017340
ENSSSCG00000017343
ENSSSCG00000017346
ENSSSCG00000017357
ENSSSCG00000017362
ENSSSCG00000017364
ENSSSCG00000017378
ENSSSCG00000017382
ENSSSCG00000017385
ENSSSCG00000017393
ENSSSCG00000017395
ENSSSCG00000017406
ENSSSCG00000017417
ENSSSCG00000017419
ENSSSCG00000017427
ENSSSCG00000017459
ENSSSCG00000017466
ENSSSCG00000017476
ENSSSCG00000017502
ENSSSCG00000017504
ENSSSCG00000017505
ENSSSCG00000017506
ENSSSCG00000017508
ENSSSCG00000017510
ENSSSCG00000017513
ENSSSCG00000017514
ENSSSCG00000017517
ENSSSCG00000017524
ENSSSCG00000017544
ENSSSCG00000017548
ENSSSCG00000017571
ENSSSCG00000017573
ENSSSCG00000017583
ENSSSCG00000017585
ENSSSCG00000017605
ENSSSCG00000017607
ENSSSCG00000017615
ENSSSCG00000017617
ENSSSCG00000017642
ENSSSCG00000017670
ENSSSCG00000017672
ENSSSCG00000017676
ENSSSCG00000017678
ENSSSCG00000017682
ENSSSCG00000017690
ENSSSCG00000017694
ENSSSCG00000017707
ENSSSCG00000017712
ENSSSCG00000017734
ENSSSCG00000017735
ENSSSCG00000017744
ENSSSCG00000017748
ENSSSCG00000017751
ENSSSCG00000017753
ENSSSCG00000017754
ENSSSCG00000017761
ENSSSCG00000017769
ENSSSCG00000017772
ENSSSCG00000017787
ENSSSCG00000017790
ENSSSCG00000017793
ENSSSCG00000017794
ENSSSCG00000017799
ENSSSCG00000017819
ENSSSCG00000017826
ENSSSCG00000017832
ENSSSCG00000017836
ENSSSCG00000017861
ENSSSCG00000017864
ENSSSCG00000017866
ENSSSCG00000017870
ENSSSCG00000017883
ENSSSCG00000017884
ENSSSCG00000017890
ENSSSCG00000017895
ENSSSCG00000017897
ENSSSCG00000017900
ENSSSCG00000017917
[truncated: 1,588 more rows]

## Sheet: ssc-miR-497_2 
Only WT ssc-miR-497_2 Targets	Only ET ssc-miR-497_2 Targets	WT ssc-miR-497_2 Targets AND ET ssc-miR-497_2 Targets
ENSSSCG00000000019	ENSSSCG00000000007	ENSSSCG00000000034
ENSSSCG00000000021	ENSSSCG00000000018	ENSSSCG00000000037
ENSSSCG00000000022	ENSSSCG00000000020	ENSSSCG00000000038
ENSSSCG00000000026	ENSSSCG00000000031	ENSSSCG00000000066
ENSSSCG00000000039	ENSSSCG00000000040	ENSSSCG00000000076
ENSSSCG00000000072	ENSSSCG00000000061	ENSSSCG00000000107
ENSSSCG00000000079	ENSSSCG00000000062	ENSSSCG00000000144
ENSSSCG00000000104	ENSSSCG00000000063	ENSSSCG00000000199
ENSSSCG00000000105	ENSSSCG00000000064	ENSSSCG00000000214
ENSSSCG00000000108	ENSSSCG00000000080	ENSSSCG00000000232
ENSSSCG00000000137	ENSSSCG00000000092	ENSSSCG00000000262
ENSSSCG00000000142	ENSSSCG00000000094	ENSSSCG00000000364
ENSSSCG00000000151	ENSSSCG00000000095	ENSSSCG00000000477
ENSSSCG00000000160	ENSSSCG00000000119	ENSSSCG00000000531
ENSSSCG00000000161	ENSSSCG00000000139	ENSSSCG00000000580
ENSSSCG00000000164	ENSSSCG00000000152	ENSSSCG00000000587
ENSSSCG00000000167	ENSSSCG00000000158	ENSSSCG00000000588
ENSSSCG00000000176	ENSSSCG00000000189	ENSSSCG00000000601
ENSSSCG00000000182	ENSSSCG00000000203	ENSSSCG00000000685
ENSSSCG00000000220	ENSSSCG00000000206	ENSSSCG00000000691
ENSSSCG00000000228	ENSSSCG00000000209	ENSSSCG00000000707
ENSSSCG00000000236	ENSSSCG00000000211	ENSSSCG00000000723
ENSSSCG00000000240	ENSSSCG00000000215	ENSSSCG00000000728
ENSSSCG00000000251	ENSSSCG00000000216	ENSSSCG00000000732
ENSSSCG00000000276	ENSSSCG00000000239	ENSSSCG00000000735
ENSSSCG00000000290	ENSSSCG00000000258	ENSSSCG00000000742
ENSSSCG00000000297	ENSSSCG00000000278	ENSSSCG00000000746
ENSSSCG00000000299	ENSSSCG00000000281	ENSSSCG00000000748
ENSSSCG00000000396	ENSSSCG00000000295	ENSSSCG00000000755
ENSSSCG00000000401	ENSSSCG00000000362	ENSSSCG00000000838
ENSSSCG00000000436	ENSSSCG00000000370	ENSSSCG00000000846
ENSSSCG00000000439	ENSSSCG00000000382	ENSSSCG00000000853
ENSSSCG00000000478	ENSSSCG00000000383	ENSSSCG00000000857
ENSSSCG00000000486	ENSSSCG00000000386	ENSSSCG00000000941
ENSSSCG00000000516	ENSSSCG00000000402	ENSSSCG00000000972
ENSSSCG00000000517	ENSSSCG00000000403	ENSSSCG00000000980
ENSSSCG00000000519	ENSSSCG00000000431	ENSSSCG00000000985
ENSSSCG00000000522	ENSSSCG00000000456	ENSSSCG00000000998
ENSSSCG00000000534	ENSSSCG00000000457	ENSSSCG00000001000
ENSSSCG00000000551	ENSSSCG00000000499	ENSSSCG00000001036
ENSSSCG00000000553	ENSSSCG00000000502	ENSSSCG00000001076
ENSSSCG00000000559	ENSSSCG00000000510	ENSSSCG00000001247
ENSSSCG00000000571	ENSSSCG00000000577	ENSSSCG00000001372
ENSSSCG00000000579	ENSSSCG00000000582	ENSSSCG00000001516
ENSSSCG00000000598	ENSSSCG00000000599	ENSSSCG00000001520
ENSSSCG00000000607	ENSSSCG00000000623	ENSSSCG00000001539
ENSSSCG00000000611	ENSSSCG00000000645	ENSSSCG00000001549
ENSSSCG00000000612	ENSSSCG00000000665	ENSSSCG00000001563
ENSSSCG00000000625	ENSSSCG00000000692	ENSSSCG00000001564
ENSSSCG00000000653	ENSSSCG00000000695	ENSSSCG00000001629
ENSSSCG00000000657	ENSSSCG00000000702	ENSSSCG00000001664
ENSSSCG00000000687	ENSSSCG00000000706	ENSSSCG00000001689
ENSSSCG00000000690	ENSSSCG00000000718	ENSSSCG00000001692
ENSSSCG00000000703	ENSSSCG00000000736	ENSSSCG00000001700
ENSSSCG00000000708	ENSSSCG00000000741	ENSSSCG00000001710
ENSSSCG00000000712	ENSSSCG00000000757	ENSSSCG00000001760
ENSSSCG00000000720	ENSSSCG00000000770	ENSSSCG00000001770
ENSSSCG00000000721	ENSSSCG00000000774	ENSSSCG00000001793
ENSSSCG00000000734	ENSSSCG00000000793	ENSSSCG00000001810
ENSSSCG00000000740	ENSSSCG00000000816	ENSSSCG00000001814
ENSSSCG00000000760	ENSSSCG00000000840	ENSSSCG00000001877
ENSSSCG00000000769	ENSSSCG00000000877	ENSSSCG00000001885
ENSSSCG00000000783	ENSSSCG00000000934	ENSSSCG00000001903
ENSSSCG00000000791	ENSSSCG00000000955	ENSSSCG00000001912
ENSSSCG00000000799	ENSSSCG00000000965	ENSSSCG00000001917
ENSSSCG00000000804	ENSSSCG00000000970	ENSSSCG00000001930
ENSSSCG00000000806	ENSSSCG00000000971	ENSSSCG00000001972
ENSSSCG00000000864	ENSSSCG00000000983	ENSSSCG00000002023
ENSSSCG00000000870	ENSSSCG00000001008	ENSSSCG00000002269
ENSSSCG00000000884	ENSSSCG00000001027	ENSSSCG00000002277
ENSSSCG00000000900	ENSSSCG00000001052	ENSSSCG00000002292
ENSSSCG00000000906	ENSSSCG00000001063	ENSSSCG00000002309
ENSSSCG00000000907	ENSSSCG00000001078	ENSSSCG00000002311
ENSSSCG00000000908	ENSSSCG00000001131	ENSSSCG00000002333
ENSSSCG00000000918	ENSSSCG00000001201	ENSSSCG00000002337
ENSSSCG00000000939	ENSSSCG00000001236	ENSSSCG00000002350
ENSSSCG00000000940	ENSSSCG00000001341	ENSSSCG00000002370
ENSSSCG00000000943	ENSSSCG00000001376	ENSSSCG00000002389
ENSSSCG00000000958	ENSSSCG00000001392	ENSSSCG00000002390
ENSSSCG00000000973	ENSSSCG00000001414	ENSSSCG00000002397
ENSSSCG00000001004	ENSSSCG00000001420	ENSSSCG00000002404
ENSSSCG00000001009	ENSSSCG00000001426	ENSSSCG00000002450
ENSSSCG00000001022	ENSSSCG00000001427	ENSSSCG00000002461
ENSSSCG00000001038	ENSSSCG00000001441	ENSSSCG00000002464
ENSSSCG00000001042	ENSSSCG00000001483	ENSSSCG00000002495
ENSSSCG00000001064	ENSSSCG00000001502	ENSSSCG00000002525
ENSSSCG00000001075	ENSSSCG00000001511	ENSSSCG00000002559
ENSSSCG00000001087	ENSSSCG00000001513	ENSSSCG00000002632
ENSSSCG00000001091	ENSSSCG00000001518	ENSSSCG00000002648
ENSSSCG00000001097	ENSSSCG00000001537	ENSSSCG00000002652
ENSSSCG00000001099	ENSSSCG00000001543	ENSSSCG00000002666
ENSSSCG00000001132	ENSSSCG00000001544	ENSSSCG00000002672
ENSSSCG00000001203	ENSSSCG00000001567	ENSSSCG00000002701
ENSSSCG00000001204	ENSSSCG00000001578	ENSSSCG00000002707
ENSSSCG00000001346	ENSSSCG00000001595	ENSSSCG00000002743
ENSSSCG00000001398	ENSSSCG00000001611	ENSSSCG00000002783
ENSSSCG00000001418	ENSSSCG00000001639	ENSSSCG00000002813
ENSSSCG00000001433	ENSSSCG00000001653	ENSSSCG00000002849
ENSSSCG00000001457	ENSSSCG00000001655	ENSSSCG00000002989
ENSSSCG00000001469	ENSSSCG00000001656	ENSSSCG00000003081
ENSSSCG00000001474	ENSSSCG00000001688	ENSSSCG00000003090
ENSSSCG00000001481	ENSSSCG00000001702	ENSSSCG00000003107
ENSSSCG00000001486	ENSSSCG00000001703	ENSSSCG00000003111
ENSSSCG00000001487	ENSSSCG00000001708	ENSSSCG00000003134
ENSSSCG00000001488	ENSSSCG00000001748	ENSSSCG00000003143
ENSSSCG00000001497	ENSSSCG00000001750	ENSSSCG00000003187
ENSSSCG00000001498	ENSSSCG00000001757	ENSSSCG00000003195
ENSSSCG00000001503	ENSSSCG00000001764	ENSSSCG00000003204
ENSSSCG00000001507	ENSSSCG00000001795	ENSSSCG00000003264
ENSSSCG00000001534	ENSSSCG00000001804	ENSSSCG00000003329
ENSSSCG00000001546	ENSSSCG00000001818	ENSSSCG00000003334
ENSSSCG00000001550	ENSSSCG00000001823	ENSSSCG00000003353
ENSSSCG00000001553	ENSSSCG00000001826	ENSSSCG00000003374
ENSSSCG00000001554	ENSSSCG00000001834	ENSSSCG00000003400
ENSSSCG00000001556	ENSSSCG00000001844	ENSSSCG00000003428
ENSSSCG00000001561	ENSSSCG00000001863	ENSSSCG00000003465
ENSSSCG00000001573	ENSSSCG00000001869	ENSSSCG00000003477
ENSSSCG00000001594	ENSSSCG00000001871	ENSSSCG00000003489
ENSSSCG00000001616	ENSSSCG00000001878	ENSSSCG00000003498
ENSSSCG00000001619	ENSSSCG00000001880	ENSSSCG00000003532
ENSSSCG00000001651	ENSSSCG00000001882	ENSSSCG00000003543
ENSSSCG00000001654	ENSSSCG00000001905	ENSSSCG00000003577
ENSSSCG00000001679	ENSSSCG00000001918	ENSSSCG00000003640
ENSSSCG00000001682	ENSSSCG00000001921	ENSSSCG00000003664
ENSSSCG00000001696	ENSSSCG00000001925	ENSSSCG00000003673
ENSSSCG00000001715	ENSSSCG00000001938	ENSSSCG00000003730
ENSSSCG00000001729	ENSSSCG00000001963	ENSSSCG00000003743
ENSSSCG00000001731	ENSSSCG00000002000	ENSSSCG00000003862
ENSSSCG00000001744	ENSSSCG00000002035	ENSSSCG00000003877
ENSSSCG00000001775	ENSSSCG00000002037	ENSSSCG00000003895
ENSSSCG00000001817	ENSSSCG00000002042	ENSSSCG00000003897
ENSSSCG00000001819	ENSSSCG00000002265	ENSSSCG00000003898
ENSSSCG00000001850	ENSSSCG00000002281	ENSSSCG00000003950
ENSSSCG00000001867	ENSSSCG00000002285	ENSSSCG00000003964
ENSSSCG00000001868	ENSSSCG00000002295	ENSSSCG00000003971
ENSSSCG00000001875	ENSSSCG00000002341	ENSSSCG00000003983
ENSSSCG00000001910	ENSSSCG00000002348	ENSSSCG00000003987
ENSSSCG00000001931	ENSSSCG00000002363	ENSSSCG00000004017
ENSSSCG00000001966	ENSSSCG00000002367	ENSSSCG00000004029
ENSSSCG00000001968	ENSSSCG00000002375	ENSSSCG00000004089
ENSSSCG00000001970	ENSSSCG00000002396	ENSSSCG00000004094
ENSSSCG00000001983	ENSSSCG00000002403	ENSSSCG00000004103
ENSSSCG00000001984	ENSSSCG00000002408	ENSSSCG00000004142
ENSSSCG00000001989	ENSSSCG00000002427	ENSSSCG00000004154
ENSSSCG00000001994	ENSSSCG00000002433	ENSSSCG00000004167
ENSSSCG00000002013	ENSSSCG00000002443	ENSSSCG00000004193
ENSSSCG00000002016	ENSSSCG00000002460	ENSSSCG00000004314
ENSSSCG00000002025	ENSSSCG00000002469	ENSSSCG00000004318
ENSSSCG00000002050	ENSSSCG00000002481	ENSSSCG00000004334
ENSSSCG00000002051	ENSSSCG00000002502	ENSSSCG00000004342
ENSSSCG00000002135	ENSSSCG00000002506	ENSSSCG00000004366
ENSSSCG00000002243	ENSSSCG00000002512	ENSSSCG00000004454
ENSSSCG00000002245	ENSSSCG00000002515	ENSSSCG00000004505
ENSSSCG00000002251	ENSSSCG00000002520	ENSSSCG00000004506
ENSSSCG00000002252	ENSSSCG00000002526	ENSSSCG00000004508
ENSSSCG00000002257	ENSSSCG00000002528	ENSSSCG00000004516
ENSSSCG00000002262	ENSSSCG00000002544	ENSSSCG00000004551
ENSSSCG00000002267	ENSSSCG00000002558	ENSSSCG00000004573
ENSSSCG00000002268	ENSSSCG00000002628	ENSSSCG00000004582
ENSSSCG00000002296	ENSSSCG00000002633	ENSSSCG00000004586
ENSSSCG00000002329	ENSSSCG00000002635	ENSSSCG00000004597
ENSSSCG00000002330	ENSSSCG00000002645	ENSSSCG00000004622
ENSSSCG00000002344	ENSSSCG00000002646	ENSSSCG00000004645
ENSSSCG00000002355	ENSSSCG00000002653	ENSSSCG00000004663
ENSSSCG00000002366	ENSSSCG00000002654	ENSSSCG00000004668
ENSSSCG00000002368	ENSSSCG00000002655	ENSSSCG00000004744
ENSSSCG00000002374	ENSSSCG00000002667	ENSSSCG00000004772
ENSSSCG00000002377	ENSSSCG00000002669	ENSSSCG00000004807
ENSSSCG00000002381	ENSSSCG00000002671	ENSSSCG00000004814
ENSSSCG00000002383	ENSSSCG00000002696	ENSSSCG00000004822
ENSSSCG00000002388	ENSSSCG00000002712	ENSSSCG00000004857
ENSSSCG00000002411	ENSSSCG00000002716	ENSSSCG00000004894
ENSSSCG00000002425	ENSSSCG00000002720	ENSSSCG00000004919
ENSSSCG00000002434	ENSSSCG00000002741	ENSSSCG00000004937
ENSSSCG00000002456	ENSSSCG00000002749	ENSSSCG00000004957
ENSSSCG00000002457	ENSSSCG00000002753	ENSSSCG00000005015
ENSSSCG00000002467	ENSSSCG00000002755	ENSSSCG00000005025
ENSSSCG00000002497	ENSSSCG00000002764	ENSSSCG00000005054
ENSSSCG00000002508	ENSSSCG00000002781	ENSSSCG00000005087
ENSSSCG00000002517	ENSSSCG00000002803	ENSSSCG00000005109
ENSSSCG00000002533	ENSSSCG00000002818	ENSSSCG00000005191
ENSSSCG00000002540	ENSSSCG00000002827	ENSSSCG00000005201
ENSSSCG00000002547	ENSSSCG00000002829	ENSSSCG00000005204
ENSSSCG00000002660	ENSSSCG00000002854	ENSSSCG00000005219
ENSSSCG00000002664	ENSSSCG00000002872	ENSSSCG00000005233
ENSSSCG00000002688	ENSSSCG00000002887	ENSSSCG00000005235
ENSSSCG00000002697	ENSSSCG00000002913	ENSSSCG00000005250
ENSSSCG00000002703	ENSSSCG00000002917	ENSSSCG00000005252
ENSSSCG00000002722	ENSSSCG00000002935	ENSSSCG00000005300
ENSSSCG00000002736	ENSSSCG00000002995	ENSSSCG00000005350
ENSSSCG00000002739	ENSSSCG00000003040	ENSSSCG00000005367
ENSSSCG00000002740	ENSSSCG00000003063	ENSSSCG00000005371
ENSSSCG00000002767	ENSSSCG00000003080	ENSSSCG00000005373
ENSSSCG00000002795	ENSSSCG00000003105	ENSSSCG00000005436
ENSSSCG00000002804	ENSSSCG00000003110	ENSSSCG00000005449
ENSSSCG00000002807	ENSSSCG00000003139	ENSSSCG00000005459
ENSSSCG00000002812	ENSSSCG00000003142	ENSSSCG00000005498
ENSSSCG00000002836	ENSSSCG00000003150	ENSSSCG00000005510
ENSSSCG00000002841	ENSSSCG00000003154	ENSSSCG00000005587
ENSSSCG00000002844	ENSSSCG00000003189	ENSSSCG00000005600
ENSSSCG00000002855	ENSSSCG00000003211	ENSSSCG00000005607
ENSSSCG00000002891	ENSSSCG00000003227	ENSSSCG00000005617
ENSSSCG00000002893	ENSSSCG00000003265	ENSSSCG00000005672
ENSSSCG00000002952	ENSSSCG00000003271	ENSSSCG00000005743
ENSSSCG00000002960	ENSSSCG00000003289	ENSSSCG00000005846
ENSSSCG00000002988	ENSSSCG00000003336	ENSSSCG00000005918
ENSSSCG00000002996	ENSSSCG00000003339	ENSSSCG00000005952
ENSSSCG00000003018	ENSSSCG00000003351	ENSSSCG00000005967
ENSSSCG00000003042	ENSSSCG00000003393	ENSSSCG00000005975
ENSSSCG00000003047	ENSSSCG00000003396	ENSSSCG00000006032
ENSSSCG00000003068	ENSSSCG00000003435	ENSSSCG00000006040
ENSSSCG00000003069	ENSSSCG00000003451	ENSSSCG00000006049
ENSSSCG00000003072	ENSSSCG00000003468	ENSSSCG00000006060
ENSSSCG00000003103	ENSSSCG00000003506	ENSSSCG00000006125
ENSSSCG00000003145	ENSSSCG00000003511	ENSSSCG00000006194
ENSSSCG00000003199	ENSSSCG00000003541	ENSSSCG00000006263
ENSSSCG00000003222	ENSSSCG00000003569	ENSSSCG00000006342
ENSSSCG00000003234	ENSSSCG00000003583	ENSSSCG00000006344
ENSSSCG00000003236	ENSSSCG00000003586	ENSSSCG00000006353
ENSSSCG00000003251	ENSSSCG00000003589	ENSSSCG00000006385
ENSSSCG00000003253	ENSSSCG00000003619	ENSSSCG00000006462
ENSSSCG00000003259	ENSSSCG00000003630	ENSSSCG00000006475
ENSSSCG00000003278	ENSSSCG00000003662	ENSSSCG00000006480
ENSSSCG00000003306	ENSSSCG00000003667	ENSSSCG00000006508
ENSSSCG00000003354	ENSSSCG00000003679	ENSSSCG00000006522
ENSSSCG00000003366	ENSSSCG00000003690	ENSSSCG00000006526
ENSSSCG00000003369	ENSSSCG00000003741	ENSSSCG00000006545
ENSSSCG00000003379	ENSSSCG00000003755	ENSSSCG00000006619
ENSSSCG00000003398	ENSSSCG00000003778	ENSSSCG00000006620
ENSSSCG00000003401	ENSSSCG00000003783	ENSSSCG00000006626
ENSSSCG00000003413	ENSSSCG00000003805	ENSSSCG00000006627
ENSSSCG00000003429	ENSSSCG00000003807	ENSSSCG00000006640
ENSSSCG00000003432	ENSSSCG00000003816	ENSSSCG00000006663
ENSSSCG00000003434	ENSSSCG00000003830	ENSSSCG00000006702
ENSSSCG00000003442	ENSSSCG00000003846	ENSSSCG00000006703
ENSSSCG00000003460	ENSSSCG00000003847	ENSSSCG00000006729
ENSSSCG00000003461	ENSSSCG00000003851	ENSSSCG00000006731
ENSSSCG00000003472	ENSSSCG00000003881	ENSSSCG00000006738
ENSSSCG00000003473	ENSSSCG00000003882	ENSSSCG00000006742
ENSSSCG00000003514	ENSSSCG00000003929	ENSSSCG00000006762
ENSSSCG00000003520	ENSSSCG00000003930	ENSSSCG00000006780
ENSSSCG00000003553	ENSSSCG00000003941	ENSSSCG00000006788
ENSSSCG00000003558	ENSSSCG00000003975	ENSSSCG00000006811
ENSSSCG00000003570	ENSSSCG00000003995	ENSSSCG00000006860
ENSSSCG00000003576	ENSSSCG00000004075	ENSSSCG00000006892
ENSSSCG00000003584	ENSSSCG00000004110	ENSSSCG00000006927
ENSSSCG00000003616	ENSSSCG00000004134	ENSSSCG00000006930
ENSSSCG00000003627	ENSSSCG00000004144	ENSSSCG00000007027
ENSSSCG00000003628	ENSSSCG00000004156	ENSSSCG00000007043
ENSSSCG00000003642	ENSSSCG00000004170	ENSSSCG00000007116
ENSSSCG00000003660	ENSSSCG00000004270	ENSSSCG00000007140
ENSSSCG00000003682	ENSSSCG00000004281	ENSSSCG00000007142
ENSSSCG00000003694	ENSSSCG00000004351	ENSSSCG00000007179
ENSSSCG00000003701	ENSSSCG00000004370	ENSSSCG00000007188
ENSSSCG00000003718	ENSSSCG00000004384	ENSSSCG00000007247
ENSSSCG00000003719	ENSSSCG00000004387	ENSSSCG00000007248
ENSSSCG00000003726	ENSSSCG00000004388	ENSSSCG00000007249
ENSSSCG00000003729	ENSSSCG00000004392	ENSSSCG00000007317
ENSSSCG00000003731	ENSSSCG00000004402	ENSSSCG00000007371
ENSSSCG00000003761	ENSSSCG00000004405	ENSSSCG00000007383
ENSSSCG00000003763	ENSSSCG00000004413	ENSSSCG00000007421
ENSSSCG00000003766	ENSSSCG00000004475	ENSSSCG00000007458
ENSSSCG00000003770	ENSSSCG00000004493	ENSSSCG00000007463
ENSSSCG00000003771	ENSSSCG00000004503	ENSSSCG00000007470
ENSSSCG00000003789	ENSSSCG00000004520	ENSSSCG00000007477
ENSSSCG00000003791	ENSSSCG00000004522	ENSSSCG00000007488
ENSSSCG00000003798	ENSSSCG00000004524	ENSSSCG00000007527
ENSSSCG00000003811	ENSSSCG00000004530	ENSSSCG00000007531
ENSSSCG00000003819	ENSSSCG00000004531	ENSSSCG00000007547
ENSSSCG00000003825	ENSSSCG00000004541	ENSSSCG00000007576
ENSSSCG00000003833	ENSSSCG00000004550	ENSSSCG00000007577
ENSSSCG00000003839	ENSSSCG00000004558	ENSSSCG00000007580
ENSSSCG00000003857	ENSSSCG00000004565	ENSSSCG00000007585
ENSSSCG00000003908	ENSSSCG00000004587	ENSSSCG00000007592
ENSSSCG00000003965	ENSSSCG00000004610	ENSSSCG00000007599
ENSSSCG00000003989	ENSSSCG00000004625	ENSSSCG00000007637
ENSSSCG00000004004	ENSSSCG00000004639	ENSSSCG00000007675
ENSSSCG00000004013	ENSSSCG00000004676	ENSSSCG00000007700
ENSSSCG00000004022	ENSSSCG00000004678	ENSSSCG00000007705
ENSSSCG00000004023	ENSSSCG00000004679	ENSSSCG00000007719
ENSSSCG00000004037	ENSSSCG00000004708	ENSSSCG00000007732
ENSSSCG00000004041	ENSSSCG00000004718	ENSSSCG00000007733
ENSSSCG00000004044	ENSSSCG00000004726	ENSSSCG00000007772
ENSSSCG00000004074	ENSSSCG00000004729	ENSSSCG00000007786
ENSSSCG00000004077	ENSSSCG00000004731	ENSSSCG00000007788
ENSSSCG00000004078	ENSSSCG00000004762	ENSSSCG00000007801
ENSSSCG00000004082	ENSSSCG00000004774	ENSSSCG00000007872
ENSSSCG00000004087	ENSSSCG00000004794	ENSSSCG00000007914
ENSSSCG00000004106	ENSSSCG00000004819	ENSSSCG00000007973
ENSSSCG00000004113	ENSSSCG00000004829	ENSSSCG00000007992
ENSSSCG00000004119	ENSSSCG00000004849	ENSSSCG00000008000
ENSSSCG00000004121	ENSSSCG00000004858	ENSSSCG00000008008
ENSSSCG00000004123	ENSSSCG00000004898	ENSSSCG00000008009
ENSSSCG00000004140	ENSSSCG00000004908	ENSSSCG00000008044
ENSSSCG00000004148	ENSSSCG00000004926	ENSSSCG00000008058
ENSSSCG00000004149	ENSSSCG00000004929	ENSSSCG00000008068
ENSSSCG00000004190	ENSSSCG00000004936	ENSSSCG00000008135
ENSSSCG00000004205	ENSSSCG00000004939	ENSSSCG00000008201
ENSSSCG00000004216	ENSSSCG00000004955	ENSSSCG00000008215
ENSSSCG00000004218	ENSSSCG00000004961	ENSSSCG00000008307
ENSSSCG00000004222	ENSSSCG00000004962	ENSSSCG00000008308
ENSSSCG00000004224	ENSSSCG00000004966	ENSSSCG00000008383
ENSSSCG00000004232	ENSSSCG00000005016	ENSSSCG00000008488
ENSSSCG00000004247	ENSSSCG00000005027	ENSSSCG00000008515
ENSSSCG00000004249	ENSSSCG00000005040	ENSSSCG00000008562
ENSSSCG00000004253	ENSSSCG00000005065	ENSSSCG00000008574
ENSSSCG00000004302	ENSSSCG00000005073	ENSSSCG00000008624
ENSSSCG00000004311	ENSSSCG00000005086	ENSSSCG00000008638
ENSSSCG00000004317	ENSSSCG00000005106	ENSSSCG00000008640
ENSSSCG00000004328	ENSSSCG00000005164	ENSSSCG00000008646
ENSSSCG00000004330	ENSSSCG00000005198	ENSSSCG00000008659
ENSSSCG00000004332	ENSSSCG00000005211	ENSSSCG00000008675
ENSSSCG00000004336	ENSSSCG00000005282	ENSSSCG00000008682
ENSSSCG00000004344	ENSSSCG00000005296	ENSSSCG00000008689
ENSSSCG00000004353	ENSSSCG00000005307	ENSSSCG00000008698
ENSSSCG00000004357	ENSSSCG00000005320	ENSSSCG00000008820
ENSSSCG00000004390	ENSSSCG00000005325	ENSSSCG00000008831
ENSSSCG00000004394	ENSSSCG00000005343	ENSSSCG00000008853
ENSSSCG00000004401	ENSSSCG00000005360	ENSSSCG00000008890
ENSSSCG00000004410	ENSSSCG00000005366	ENSSSCG00000008900
ENSSSCG00000004414	ENSSSCG00000005388	ENSSSCG00000008909
ENSSSCG00000004419	ENSSSCG00000005393	ENSSSCG00000008943
ENSSSCG00000004422	ENSSSCG00000005403	ENSSSCG00000008952
ENSSSCG00000004432	ENSSSCG00000005471	ENSSSCG00000009053
ENSSSCG00000004441	ENSSSCG00000005480	ENSSSCG00000009083
ENSSSCG00000004446	ENSSSCG00000005518	ENSSSCG00000009129
ENSSSCG00000004469	ENSSSCG00000005585	ENSSSCG00000009160
ENSSSCG00000004473	ENSSSCG00000005625	ENSSSCG00000009243
ENSSSCG00000004477	ENSSSCG00000005631	ENSSSCG00000009270
ENSSSCG00000004484	ENSSSCG00000005636	ENSSSCG00000009290
ENSSSCG00000004485	ENSSSCG00000005651	ENSSSCG00000009322
ENSSSCG00000004499	ENSSSCG00000005652	ENSSSCG00000009361
ENSSSCG00000004500	ENSSSCG00000005657	ENSSSCG00000009395
ENSSSCG00000004502	ENSSSCG00000005662	ENSSSCG00000009440
ENSSSCG00000004509	ENSSSCG00000005664	ENSSSCG00000009442
ENSSSCG00000004545	ENSSSCG00000005702	ENSSSCG00000009528
ENSSSCG00000004549	ENSSSCG00000005706	ENSSSCG00000009535
ENSSSCG00000004552	ENSSSCG00000005707	ENSSSCG00000009584
ENSSSCG00000004570	ENSSSCG00000005713	ENSSSCG00000009622
ENSSSCG00000004576	ENSSSCG00000005729	ENSSSCG00000009638
ENSSSCG00000004589	ENSSSCG00000005738	ENSSSCG00000009649
ENSSSCG00000004600	ENSSSCG00000005749	ENSSSCG00000009664
ENSSSCG00000004620	ENSSSCG00000005751	ENSSSCG00000009705
ENSSSCG00000004621	ENSSSCG00000005771	ENSSSCG00000009759
ENSSSCG00000004623	ENSSSCG00000005840	ENSSSCG00000009781
ENSSSCG00000004626	ENSSSCG00000005895	ENSSSCG00000009786
ENSSSCG00000004632	ENSSSCG00000005901	ENSSSCG00000009793
ENSSSCG00000004643	ENSSSCG00000005915	ENSSSCG00000009801
ENSSSCG00000004647	ENSSSCG00000005938	ENSSSCG00000009849
ENSSSCG00000004652	ENSSSCG00000005944	ENSSSCG00000009858
ENSSSCG00000004661	ENSSSCG00000005949	ENSSSCG00000009906
ENSSSCG00000004672	ENSSSCG00000005951	ENSSSCG00000009925
ENSSSCG00000004673	ENSSSCG00000005994	ENSSSCG00000009942
ENSSSCG00000004705	ENSSSCG00000005996	ENSSSCG00000009945
ENSSSCG00000004710	ENSSSCG00000006016	ENSSSCG00000009967
ENSSSCG00000004719	ENSSSCG00000006078	ENSSSCG00000009971
ENSSSCG00000004728	ENSSSCG00000006099	ENSSSCG00000009972
ENSSSCG00000004730	ENSSSCG00000006159	ENSSSCG00000009978
ENSSSCG00000004747	ENSSSCG00000006160	ENSSSCG00000009994
ENSSSCG00000004748	ENSSSCG00000006179	ENSSSCG00000010006
ENSSSCG00000004750	ENSSSCG00000006197	ENSSSCG00000010026
ENSSSCG00000004751	ENSSSCG00000006200	ENSSSCG00000010034
ENSSSCG00000004755	ENSSSCG00000006209	ENSSSCG00000010053
ENSSSCG00000004776	ENSSSCG00000006216	ENSSSCG00000010059
ENSSSCG00000004811	ENSSSCG00000006218	ENSSSCG00000010070
ENSSSCG00000004821	ENSSSCG00000006220	ENSSSCG00000010079
ENSSSCG00000004823	ENSSSCG00000006237	ENSSSCG00000010083
ENSSSCG00000004832	ENSSSCG00000006245	ENSSSCG00000010095
ENSSSCG00000004850	ENSSSCG00000006250	ENSSSCG00000010130
ENSSSCG00000004856	ENSSSCG00000006261	ENSSSCG00000010132
ENSSSCG00000004884	ENSSSCG00000006296	ENSSSCG00000010158
ENSSSCG00000004897	ENSSSCG00000006308	ENSSSCG00000010164
ENSSSCG00000004935	ENSSSCG00000006312	ENSSSCG00000010169
ENSSSCG00000004938	ENSSSCG00000006354	ENSSSCG00000010177
ENSSSCG00000004942	ENSSSCG00000006371	ENSSSCG00000010181
ENSSSCG00000004943	ENSSSCG00000006378	ENSSSCG00000010185
ENSSSCG00000004951	ENSSSCG00000006383	ENSSSCG00000010190
ENSSSCG00000004952	ENSSSCG00000006395	ENSSSCG00000010211
ENSSSCG00000004956	ENSSSCG00000006415	ENSSSCG00000010214
ENSSSCG00000004958	ENSSSCG00000006463	ENSSSCG00000010258
ENSSSCG00000004969	ENSSSCG00000006479	ENSSSCG00000010274
ENSSSCG00000004980	ENSSSCG00000006482	ENSSSCG00000010277
ENSSSCG00000004990	ENSSSCG00000006488	ENSSSCG00000010293
ENSSSCG00000004996	ENSSSCG00000006489	ENSSSCG00000010308
ENSSSCG00000005022	ENSSSCG00000006520	ENSSSCG00000010313
ENSSSCG00000005024	ENSSSCG00000006533	ENSSSCG00000010315
ENSSSCG00000005039	ENSSSCG00000006547	ENSSSCG00000010325
ENSSSCG00000005041	ENSSSCG00000006562	ENSSSCG00000010329
ENSSSCG00000005058	ENSSSCG00000006579	ENSSSCG00000010464
ENSSSCG00000005060	ENSSSCG00000006587	ENSSSCG00000010512
ENSSSCG00000005075	ENSSSCG00000006595	ENSSSCG00000010525
ENSSSCG00000005076	ENSSSCG00000006618	ENSSSCG00000010530
ENSSSCG00000005084	ENSSSCG00000006625	ENSSSCG00000010544
ENSSSCG00000005089	ENSSSCG00000006635	ENSSSCG00000010585
ENSSSCG00000005098	ENSSSCG00000006644	ENSSSCG00000010589
ENSSSCG00000005102	ENSSSCG00000006646	ENSSSCG00000010595
ENSSSCG00000005124	ENSSSCG00000006720	ENSSSCG00000010603
ENSSSCG00000005150	ENSSSCG00000006735	ENSSSCG00000010632
ENSSSCG00000005167	ENSSSCG00000006758	ENSSSCG00000010638
ENSSSCG00000005169	ENSSSCG00000006761	ENSSSCG00000010651
ENSSSCG00000005174	ENSSSCG00000006779	ENSSSCG00000010795
ENSSSCG00000005177	ENSSSCG00000006796	ENSSSCG00000010817
ENSSSCG00000005178	ENSSSCG00000006812	ENSSSCG00000010835
ENSSSCG00000005184	ENSSSCG00000006816	ENSSSCG00000010860
ENSSSCG00000005186	ENSSSCG00000006828	ENSSSCG00000010876
ENSSSCG00000005208	ENSSSCG00000006885	ENSSSCG00000010879
ENSSSCG00000005217	ENSSSCG00000006889	ENSSSCG00000010926
ENSSSCG00000005255	ENSSSCG00000006948	ENSSSCG00000010928
ENSSSCG00000005268	ENSSSCG00000006966	ENSSSCG00000011020
ENSSSCG00000005271	ENSSSCG00000006968	ENSSSCG00000011026
ENSSSCG00000005284	ENSSSCG00000006984	ENSSSCG00000011056
ENSSSCG00000005287	ENSSSCG00000006994	ENSSSCG00000011090
ENSSSCG00000005288	ENSSSCG00000007034	ENSSSCG00000011117
ENSSSCG00000005316	ENSSSCG00000007080	ENSSSCG00000011145
ENSSSCG00000005319	ENSSSCG00000007098	ENSSSCG00000011160
ENSSSCG00000005322	ENSSSCG00000007100	ENSSSCG00000011162
ENSSSCG00000005338	ENSSSCG00000007131	ENSSSCG00000011198
ENSSSCG00000005352	ENSSSCG00000007133	ENSSSCG00000011199
ENSSSCG00000005356	ENSSSCG00000007143	ENSSSCG00000011217
ENSSSCG00000005376	ENSSSCG00000007147	ENSSSCG00000011239
ENSSSCG00000005378	ENSSSCG00000007189	ENSSSCG00000011274
ENSSSCG00000005382	ENSSSCG00000007200	ENSSSCG00000011298
ENSSSCG00000005399	ENSSSCG00000007236	ENSSSCG00000011300
ENSSSCG00000005400	ENSSSCG00000007244	ENSSSCG00000011353
ENSSSCG00000005423	ENSSSCG00000007253	ENSSSCG00000011363
ENSSSCG00000005425	ENSSSCG00000007259	ENSSSCG00000011367
ENSSSCG00000005426	ENSSSCG00000007260	ENSSSCG00000011389
ENSSSCG00000005441	ENSSSCG00000007281	ENSSSCG00000011390
ENSSSCG00000005446	ENSSSCG00000007288	ENSSSCG00000011467
ENSSSCG00000005455	ENSSSCG00000007314	ENSSSCG00000011497
ENSSSCG00000005465	ENSSSCG00000007336	ENSSSCG00000011499
ENSSSCG00000005467	ENSSSCG00000007350	ENSSSCG00000011531
ENSSSCG00000005475	ENSSSCG00000007373	ENSSSCG00000011543
ENSSSCG00000005528	ENSSSCG00000007384	ENSSSCG00000011552
ENSSSCG00000005576	ENSSSCG00000007430	ENSSSCG00000011562
ENSSSCG00000005582	ENSSSCG00000007453	ENSSSCG00000011575
ENSSSCG00000005593	ENSSSCG00000007469	ENSSSCG00000011593
ENSSSCG00000005602	ENSSSCG00000007476	ENSSSCG00000011594
ENSSSCG00000005604	ENSSSCG00000007478	ENSSSCG00000011603
ENSSSCG00000005608	ENSSSCG00000007493	ENSSSCG00000011615
ENSSSCG00000005610	ENSSSCG00000007496	ENSSSCG00000011619
ENSSSCG00000005611	ENSSSCG00000007501	ENSSSCG00000011622
ENSSSCG00000005614	ENSSSCG00000007504	ENSSSCG00000011643
ENSSSCG00000005640	ENSSSCG00000007508	ENSSSCG00000011646
ENSSSCG00000005660	ENSSSCG00000007516	ENSSSCG00000011652
ENSSSCG00000005665	ENSSSCG00000007522	ENSSSCG00000011676
ENSSSCG00000005667	ENSSSCG00000007540	ENSSSCG00000011695
ENSSSCG00000005669	ENSSSCG00000007541	ENSSSCG00000011700
ENSSSCG00000005683	ENSSSCG00000007556	ENSSSCG00000011704
ENSSSCG00000005715	ENSSSCG00000007560	ENSSSCG00000011755
ENSSSCG00000005716	ENSSSCG00000007601	ENSSSCG00000011765
ENSSSCG00000005720	ENSSSCG00000007618	ENSSSCG00000011766
ENSSSCG00000005740	ENSSSCG00000007688	ENSSSCG00000011788
ENSSSCG00000005786	ENSSSCG00000007704	ENSSSCG00000011837
ENSSSCG00000005828	ENSSSCG00000007709	ENSSSCG00000011841
ENSSSCG00000005847	ENSSSCG00000007723	ENSSSCG00000011849
ENSSSCG00000005904	ENSSSCG00000007735	ENSSSCG00000011853
ENSSSCG00000005935	ENSSSCG00000007737	ENSSSCG00000011854
ENSSSCG00000005941	ENSSSCG00000007739	ENSSSCG00000011855
ENSSSCG00000005946	ENSSSCG00000007754	ENSSSCG00000011872
ENSSSCG00000005954	ENSSSCG00000007791	ENSSSCG00000011876
ENSSSCG00000005979	ENSSSCG00000007797	ENSSSCG00000011899
ENSSSCG00000005987	ENSSSCG00000007806	ENSSSCG00000011928
ENSSSCG00000005995	ENSSSCG00000007808	ENSSSCG00000011956
ENSSSCG00000006011	ENSSSCG00000007814	ENSSSCG00000012021
ENSSSCG00000006018	ENSSSCG00000007817	ENSSSCG00000012035
ENSSSCG00000006031	ENSSSCG00000007818	ENSSSCG00000012063
ENSSSCG00000006034	ENSSSCG00000007839	ENSSSCG00000012083
ENSSSCG00000006052	ENSSSCG00000007849	ENSSSCG00000012153
ENSSSCG00000006062	ENSSSCG00000007859	ENSSSCG00000012163
ENSSSCG00000006084	ENSSSCG00000007868	ENSSSCG00000012314
ENSSSCG00000006098	ENSSSCG00000007907	ENSSSCG00000012315
ENSSSCG00000006107	ENSSSCG00000007909	ENSSSCG00000012361
ENSSSCG00000006110	ENSSSCG00000007917	ENSSSCG00000012362
ENSSSCG00000006115	ENSSSCG00000007919	ENSSSCG00000012416
ENSSSCG00000006121	ENSSSCG00000007926	ENSSSCG00000012520
ENSSSCG00000006127	ENSSSCG00000007930	ENSSSCG00000012685
ENSSSCG00000006135	ENSSSCG00000007931	ENSSSCG00000012698
ENSSSCG00000006136	ENSSSCG00000007933	ENSSSCG00000012712
ENSSSCG00000006137	ENSSSCG00000007949	ENSSSCG00000012730
ENSSSCG00000006151	ENSSSCG00000007995	ENSSSCG00000012731
ENSSSCG00000006153	ENSSSCG00000008018	ENSSSCG00000012767
ENSSSCG00000006155	ENSSSCG00000008019	ENSSSCG00000012769
ENSSSCG00000006162	ENSSSCG00000008026	ENSSSCG00000012817
ENSSSCG00000006164	ENSSSCG00000008035	ENSSSCG00000012844
ENSSSCG00000006174	ENSSSCG00000008040	ENSSSCG00000012856
ENSSSCG00000006177	ENSSSCG00000008047	ENSSSCG00000012857
ENSSSCG00000006186	ENSSSCG00000008051	ENSSSCG00000012884
ENSSSCG00000006193	ENSSSCG00000008061	ENSSSCG00000012939
ENSSSCG00000006219	ENSSSCG00000008077	ENSSSCG00000012941
ENSSSCG00000006233	ENSSSCG00000008087	ENSSSCG00000013008
ENSSSCG00000006236	ENSSSCG00000008097	ENSSSCG00000013028
ENSSSCG00000006239	ENSSSCG00000008105	ENSSSCG00000013045
ENSSSCG00000006243	ENSSSCG00000008118	ENSSSCG00000013079
ENSSSCG00000006262	ENSSSCG00000008164	ENSSSCG00000013082
ENSSSCG00000006264	ENSSSCG00000008180	ENSSSCG00000013083
ENSSSCG00000006274	ENSSSCG00000008181	ENSSSCG00000013086
ENSSSCG00000006282	ENSSSCG00000008188	ENSSSCG00000013106
ENSSSCG00000006302	ENSSSCG00000008196	ENSSSCG00000013119
ENSSSCG00000006306	ENSSSCG00000008202	ENSSSCG00000013155
ENSSSCG00000006307	ENSSSCG00000008213	ENSSSCG00000013174
ENSSSCG00000006318	ENSSSCG00000008217	ENSSSCG00000013239
ENSSSCG00000006321	ENSSSCG00000008226	ENSSSCG00000013245
ENSSSCG00000006328	ENSSSCG00000008229	ENSSSCG00000013257
ENSSSCG00000006335	ENSSSCG00000008230	ENSSSCG00000013266
ENSSSCG00000006337	ENSSSCG00000008261	ENSSSCG00000013296
ENSSSCG00000006340	ENSSSCG00000008265	ENSSSCG00000013304
ENSSSCG00000006343	ENSSSCG00000008275	ENSSSCG00000013339
ENSSSCG00000006346	ENSSSCG00000008300	ENSSSCG00000013375
ENSSSCG00000006365	ENSSSCG00000008316	ENSSSCG00000013382
ENSSSCG00000006376	ENSSSCG00000008317	ENSSSCG00000013425
ENSSSCG00000006379	ENSSSCG00000008339	ENSSSCG00000013445
ENSSSCG00000006381	ENSSSCG00000008340	ENSSSCG00000013446
ENSSSCG00000006394	ENSSSCG00000008400	ENSSSCG00000013455
ENSSSCG00000006466	ENSSSCG00000008410	ENSSSCG00000013475
ENSSSCG00000006468	ENSSSCG00000008414	ENSSSCG00000013498
ENSSSCG00000006496	ENSSSCG00000008423	ENSSSCG00000013522
ENSSSCG00000006506	ENSSSCG00000008453	ENSSSCG00000013533
ENSSSCG00000006542	ENSSSCG00000008464	ENSSSCG00000013552
ENSSSCG00000006543	ENSSSCG00000008467	ENSSSCG00000013554
ENSSSCG00000006556	ENSSSCG00000008518	ENSSSCG00000013569
ENSSSCG00000006571	ENSSSCG00000008524	ENSSSCG00000013592
ENSSSCG00000006577	ENSSSCG00000008534	ENSSSCG00000013633
ENSSSCG00000006610	ENSSSCG00000008535	ENSSSCG00000013638
ENSSSCG00000006624	ENSSSCG00000008559	ENSSSCG00000013647
ENSSSCG00000006642	ENSSSCG00000008571	ENSSSCG00000013745
ENSSSCG00000006643	ENSSSCG00000008583	ENSSSCG00000013759
ENSSSCG00000006645	ENSSSCG00000008587	ENSSSCG00000013829
ENSSSCG00000006653	ENSSSCG00000008602	ENSSSCG00000013879
ENSSSCG00000006664	ENSSSCG00000008631	ENSSSCG00000013880
ENSSSCG00000006687	ENSSSCG00000008641	ENSSSCG00000013928
ENSSSCG00000006701	ENSSSCG00000008648	ENSSSCG00000014029
ENSSSCG00000006709	ENSSSCG00000008678	ENSSSCG00000014031
ENSSSCG00000006732	ENSSSCG00000008695	ENSSSCG00000014034
ENSSSCG00000006752	ENSSSCG00000008697	ENSSSCG00000014053
ENSSSCG00000006755	ENSSSCG00000008712	ENSSSCG00000014057
ENSSSCG00000006799	ENSSSCG00000008754	ENSSSCG00000014063
ENSSSCG00000006809	ENSSSCG00000008772	ENSSSCG00000014136
ENSSSCG00000006810	ENSSSCG00000008819	ENSSSCG00000014151
ENSSSCG00000006824	ENSSSCG00000008887	ENSSSCG00000014161
ENSSSCG00000006831	ENSSSCG00000008898	ENSSSCG00000014168
ENSSSCG00000006840	ENSSSCG00000008913	ENSSSCG00000014195
ENSSSCG00000006875	ENSSSCG00000008930	ENSSSCG00000014203
ENSSSCG00000006901	ENSSSCG00000008947	ENSSSCG00000014204
ENSSSCG00000006911	ENSSSCG00000008971	ENSSSCG00000014247
ENSSSCG00000006917	ENSSSCG00000008983	ENSSSCG00000014293
ENSSSCG00000006923	ENSSSCG00000008986	ENSSSCG00000014314
ENSSSCG00000006925	ENSSSCG00000009011	ENSSSCG00000014321
ENSSSCG00000006926	ENSSSCG00000009037	ENSSSCG00000014375
ENSSSCG00000006939	ENSSSCG00000009039	ENSSSCG00000014399
ENSSSCG00000006947	ENSSSCG00000009048	ENSSSCG00000014411
ENSSSCG00000006956	ENSSSCG00000009060	ENSSSCG00000014418
ENSSSCG00000006957	ENSSSCG00000009061	ENSSSCG00000014430
ENSSSCG00000006959	ENSSSCG00000009072	ENSSSCG00000014435
ENSSSCG00000006987	ENSSSCG00000009074	ENSSSCG00000014556
ENSSSCG00000007003	ENSSSCG00000009085	ENSSSCG00000014565
ENSSSCG00000007004	ENSSSCG00000009097	ENSSSCG00000014581
ENSSSCG00000007008	ENSSSCG00000009150	ENSSSCG00000014598
ENSSSCG00000007061	ENSSSCG00000009157	ENSSSCG00000014792
ENSSSCG00000007074	ENSSSCG00000009196	ENSSSCG00000014825
ENSSSCG00000007093	ENSSSCG00000009233	ENSSSCG00000014828
ENSSSCG00000007094	ENSSSCG00000009237	ENSSSCG00000014882
ENSSSCG00000007117	ENSSSCG00000009249	ENSSSCG00000014891
ENSSSCG00000007124	ENSSSCG00000009281	ENSSSCG00000014924
ENSSSCG00000007125	ENSSSCG00000009300	ENSSSCG00000015009
ENSSSCG00000007130	ENSSSCG00000009408	ENSSSCG00000015014
ENSSSCG00000007153	ENSSSCG00000009412	ENSSSCG00000015049
ENSSSCG00000007155	ENSSSCG00000009464	ENSSSCG00000015074
ENSSSCG00000007157	ENSSSCG00000009511	ENSSSCG00000015086
ENSSSCG00000007206	ENSSSCG00000009521	ENSSSCG00000015095
ENSSSCG00000007231	ENSSSCG00000009532	ENSSSCG00000015099
ENSSSCG00000007237	ENSSSCG00000009551	ENSSSCG00000015113
ENSSSCG00000007246	ENSSSCG00000009556	ENSSSCG00000015119
ENSSSCG00000007286	ENSSSCG00000009565	ENSSSCG00000015125
ENSSSCG00000007307	ENSSSCG00000009610	ENSSSCG00000015136
ENSSSCG00000007311	ENSSSCG00000009616	ENSSSCG00000015234
ENSSSCG00000007323	ENSSSCG00000009617	ENSSSCG00000015242
ENSSSCG00000007342	ENSSSCG00000009630	ENSSSCG00000015271
ENSSSCG00000007344	ENSSSCG00000009665	ENSSSCG00000015283
ENSSSCG00000007360	ENSSSCG00000009702	ENSSSCG00000015342
ENSSSCG00000007427	ENSSSCG00000009742	ENSSSCG00000015356
ENSSSCG00000007432	ENSSSCG00000009744	ENSSSCG00000015360
ENSSSCG00000007460	ENSSSCG00000009745	ENSSSCG00000015396
ENSSSCG00000007465	ENSSSCG00000009755	ENSSSCG00000015402
ENSSSCG00000007466	ENSSSCG00000009773	ENSSSCG00000015432
ENSSSCG00000007494	ENSSSCG00000009784	ENSSSCG00000015482
ENSSSCG00000007563	ENSSSCG00000009799	ENSSSCG00000015513
ENSSSCG00000007565	ENSSSCG00000009807	ENSSSCG00000015523
ENSSSCG00000007568	ENSSSCG00000009832	ENSSSCG00000015577
ENSSSCG00000007575	ENSSSCG00000009839	ENSSSCG00000015582
ENSSSCG00000007625	ENSSSCG00000009852	ENSSSCG00000015592
ENSSSCG00000007668	ENSSSCG00000009853	ENSSSCG00000015595
ENSSSCG00000007695	ENSSSCG00000009854	ENSSSCG00000015604
ENSSSCG00000007710	ENSSSCG00000009859	ENSSSCG00000015631
ENSSSCG00000007748	ENSSSCG00000009862	ENSSSCG00000015645
ENSSSCG00000007753	ENSSSCG00000009872	ENSSSCG00000015697
ENSSSCG00000007774	ENSSSCG00000009881	ENSSSCG00000015701
ENSSSCG00000007805	ENSSSCG00000009885	ENSSSCG00000015710
ENSSSCG00000007816	ENSSSCG00000009898	ENSSSCG00000015743
ENSSSCG00000007830	ENSSSCG00000009914	ENSSSCG00000015784
ENSSSCG00000007840	ENSSSCG00000009924	ENSSSCG00000015791
ENSSSCG00000007842	ENSSSCG00000009926	ENSSSCG00000015814
ENSSSCG00000007847	ENSSSCG00000009927	ENSSSCG00000015821
ENSSSCG00000007866	ENSSSCG00000009929	ENSSSCG00000015823
ENSSSCG00000007901	ENSSSCG00000009933	ENSSSCG00000015826
ENSSSCG00000007925	ENSSSCG00000009941	ENSSSCG00000015843
ENSSSCG00000007944	ENSSSCG00000009960	ENSSSCG00000015850
ENSSSCG00000007955	ENSSSCG00000009973	ENSSSCG00000015943
ENSSSCG00000007958	ENSSSCG00000009988	ENSSSCG00000015960
ENSSSCG00000007967	ENSSSCG00000010005	ENSSSCG00000016057
ENSSSCG00000007983	ENSSSCG00000010007	ENSSSCG00000016086
ENSSSCG00000007984	ENSSSCG00000010011	ENSSSCG00000016157
ENSSSCG00000007998	ENSSSCG00000010025	ENSSSCG00000016204
ENSSSCG00000008003	ENSSSCG00000010027	ENSSSCG00000016211
ENSSSCG00000008020	ENSSSCG00000010029	ENSSSCG00000016216
ENSSSCG00000008022	ENSSSCG00000010056	ENSSSCG00000016217
ENSSSCG00000008038	ENSSSCG00000010071	ENSSSCG00000016239
ENSSSCG00000008055	ENSSSCG00000010092	ENSSSCG00000016243
ENSSSCG00000008094	ENSSSCG00000010101	ENSSSCG00000016263
ENSSSCG00000008099	ENSSSCG00000010106	ENSSSCG00000016297
ENSSSCG00000008122	ENSSSCG00000010121	ENSSSCG00000016314
ENSSSCG00000008132	ENSSSCG00000010139	ENSSSCG00000016334
ENSSSCG00000008137	ENSSSCG00000010163	ENSSSCG00000016340
ENSSSCG00000008138	ENSSSCG00000010165	ENSSSCG00000016370
ENSSSCG00000008141	ENSSSCG00000010170	ENSSSCG00000016376
ENSSSCG00000008150	ENSSSCG00000010187	ENSSSCG00000016381
ENSSSCG00000008162	ENSSSCG00000010189	ENSSSCG00000016385
ENSSSCG00000008167	ENSSSCG00000010204	ENSSSCG00000016430
ENSSSCG00000008193	ENSSSCG00000010219	ENSSSCG00000016431
ENSSSCG00000008194	ENSSSCG00000010245	ENSSSCG00000016461
ENSSSCG00000008200	ENSSSCG00000010246	ENSSSCG00000016491
ENSSSCG00000008232	ENSSSCG00000010254	ENSSSCG00000016494
ENSSSCG00000008237	ENSSSCG00000010275	ENSSSCG00000016497
ENSSSCG00000008289	ENSSSCG00000010283	ENSSSCG00000016501
ENSSSCG00000008292	ENSSSCG00000010288	ENSSSCG00000016502
ENSSSCG00000008302	ENSSSCG00000010295	ENSSSCG00000016520
ENSSSCG00000008304	ENSSSCG00000010301	ENSSSCG00000016545
ENSSSCG00000008305	ENSSSCG00000010311	ENSSSCG00000016548
ENSSSCG00000008309	ENSSSCG00000010334	ENSSSCG00000016553
ENSSSCG00000008310	ENSSSCG00000010337	ENSSSCG00000016554
ENSSSCG00000008311	ENSSSCG00000010348	ENSSSCG00000016568
ENSSSCG00000008332	ENSSSCG00000010360	ENSSSCG00000016581
ENSSSCG00000008358	ENSSSCG00000010370	ENSSSCG00000016661
ENSSSCG00000008360	ENSSSCG00000010392	ENSSSCG00000016747
ENSSSCG00000008368	ENSSSCG00000010440	ENSSSCG00000016758
ENSSSCG00000008377	ENSSSCG00000010473	ENSSSCG00000016763
ENSSSCG00000008389	ENSSSCG00000010494	ENSSSCG00000016821
ENSSSCG00000008415	ENSSSCG00000010505	ENSSSCG00000016834
ENSSSCG00000008428	ENSSSCG00000010509	ENSSSCG00000016912
ENSSSCG00000008429	ENSSSCG00000010521	ENSSSCG00000016929
ENSSSCG00000008437	ENSSSCG00000010532	ENSSSCG00000016943
ENSSSCG00000008445	ENSSSCG00000010535	ENSSSCG00000016959
ENSSSCG00000008449	ENSSSCG00000010540	ENSSSCG00000017003
ENSSSCG00000008451	ENSSSCG00000010564	ENSSSCG00000017052
ENSSSCG00000008452	ENSSSCG00000010565	ENSSSCG00000017094
ENSSSCG00000008466	ENSSSCG00000010569	ENSSSCG00000017118
ENSSSCG00000008468	ENSSSCG00000010570	ENSSSCG00000017127
ENSSSCG00000008484	ENSSSCG00000010604	ENSSSCG00000017142
ENSSSCG00000008496	ENSSSCG00000010613	ENSSSCG00000017146
ENSSSCG00000008503	ENSSSCG00000010620	ENSSSCG00000017155
ENSSSCG00000008504	ENSSSCG00000010639	ENSSSCG00000017190
ENSSSCG00000008512	ENSSSCG00000010649	ENSSSCG00000017211
ENSSSCG00000008546	ENSSSCG00000010650	ENSSSCG00000017213
ENSSSCG00000008573	ENSSSCG00000010688	ENSSSCG00000017216
ENSSSCG00000008575	ENSSSCG00000010706	ENSSSCG00000017230
ENSSSCG00000008577	ENSSSCG00000010728	ENSSSCG00000017290
ENSSSCG00000008593	ENSSSCG00000010732	ENSSSCG00000017294
ENSSSCG00000008614	ENSSSCG00000010738	ENSSSCG00000017299
ENSSSCG00000008629	ENSSSCG00000010743	ENSSSCG00000017308
ENSSSCG00000008633	ENSSSCG00000010753	ENSSSCG00000017325
ENSSSCG00000008687	ENSSSCG00000010755	ENSSSCG00000017330
ENSSSCG00000008701	ENSSSCG00000010761	ENSSSCG00000017343
ENSSSCG00000008721	ENSSSCG00000010762	ENSSSCG00000017346
ENSSSCG00000008724	ENSSSCG00000010764	ENSSSCG00000017364
ENSSSCG00000008735	ENSSSCG00000010770	ENSSSCG00000017378
ENSSSCG00000008742	ENSSSCG00000010797	ENSSSCG00000017393
ENSSSCG00000008748	ENSSSCG00000010799	ENSSSCG00000017427
ENSSSCG00000008749	ENSSSCG00000010834	ENSSSCG00000017466
ENSSSCG00000008761	ENSSSCG00000010877	ENSSSCG00000017508
ENSSSCG00000008770	ENSSSCG00000010885	ENSSSCG00000017510
ENSSSCG00000008788	ENSSSCG00000010900	ENSSSCG00000017517
ENSSSCG00000008812	ENSSSCG00000010915	ENSSSCG00000017535
ENSSSCG00000008844	ENSSSCG00000010922	ENSSSCG00000017548
ENSSSCG00000008874	ENSSSCG00000010925	ENSSSCG00000017553
ENSSSCG00000008881	ENSSSCG00000010972	ENSSSCG00000017642
ENSSSCG00000008902	ENSSSCG00000010973	ENSSSCG00000017676
ENSSSCG00000008919	ENSSSCG00000010980	ENSSSCG00000017678
ENSSSCG00000008944	ENSSSCG00000010995	ENSSSCG00000017690
ENSSSCG00000008950	ENSSSCG00000010996	ENSSSCG00000017694
ENSSSCG00000008953	ENSSSCG00000011004	ENSSSCG00000017712
ENSSSCG00000008970	ENSSSCG00000011036	ENSSSCG00000017735
ENSSSCG00000008973	ENSSSCG00000011040	ENSSSCG00000017753
ENSSSCG00000008979	ENSSSCG00000011041	ENSSSCG00000017787
ENSSSCG00000008980	ENSSSCG00000011046	ENSSSCG00000017790
ENSSSCG00000008989	ENSSSCG00000011047	ENSSSCG00000017835
ENSSSCG00000008995	ENSSSCG00000011085	ENSSSCG00000017868
ENSSSCG00000009012	ENSSSCG00000011110	ENSSSCG00000017890
ENSSSCG00000009029	ENSSSCG00000011119	ENSSSCG00000017895
ENSSSCG00000009042	ENSSSCG00000011129	ENSSSCG00000017900
ENSSSCG00000009075	ENSSSCG00000011166	ENSSSCG00000018053
ENSSSCG00000009077	ENSSSCG00000011167	ENSSSCG00000020715
ENSSSCG00000009111	ENSSSCG00000011201	ENSSSCG00000020873
ENSSSCG00000009114	ENSSSCG00000011236	ENSSSCG00000020962
ENSSSCG00000009125	ENSSSCG00000011261	ENSSSCG00000020986
ENSSSCG00000009186	ENSSSCG00000011280	ENSSSCG00000021036
ENSSSCG00000009192	ENSSSCG00000011286	ENSSSCG00000021138
ENSSSCG00000009211	ENSSSCG00000011301	ENSSSCG00000021238
ENSSSCG00000009228	ENSSSCG00000011307	ENSSSCG00000021562
ENSSSCG00000009229	ENSSSCG00000011313	ENSSSCG00000021579
ENSSSCG00000009231	ENSSSCG00000011361	ENSSSCG00000021702
ENSSSCG00000009234	ENSSSCG00000011368	ENSSSCG00000021728
ENSSSCG00000009246	ENSSSCG00000011376	ENSSSCG00000021814
ENSSSCG00000009259	ENSSSCG00000011398	ENSSSCG00000022005
ENSSSCG00000009293	ENSSSCG00000011402	ENSSSCG00000022009
ENSSSCG00000009302	ENSSSCG00000011417	ENSSSCG00000022099
ENSSSCG00000009314	ENSSSCG00000011446	ENSSSCG00000022149
ENSSSCG00000009316	ENSSSCG00000011448	ENSSSCG00000022162
ENSSSCG00000009317	ENSSSCG00000011451	ENSSSCG00000022197
ENSSSCG00000009326	ENSSSCG00000011453	ENSSSCG00000022227
ENSSSCG00000009335	ENSSSCG00000011456	ENSSSCG00000022289
ENSSSCG00000009370	ENSSSCG00000011470	ENSSSCG00000022358
ENSSSCG00000009373	ENSSSCG00000011474	ENSSSCG00000022402
ENSSSCG00000009380	ENSSSCG00000011527	ENSSSCG00000022478
ENSSSCG00000009388	ENSSSCG00000011560	ENSSSCG00000022492
ENSSSCG00000009399	ENSSSCG00000011569	ENSSSCG00000022504
ENSSSCG00000009422	ENSSSCG00000011610	ENSSSCG00000022536
ENSSSCG00000009430	ENSSSCG00000011616	ENSSSCG00000022559
ENSSSCG00000009432	ENSSSCG00000011624	ENSSSCG00000022609
ENSSSCG00000009434	ENSSSCG00000011629	ENSSSCG00000022616
ENSSSCG00000009446	ENSSSCG00000011635	ENSSSCG00000022656
ENSSSCG00000009448	ENSSSCG00000011636	ENSSSCG00000022692
ENSSSCG00000009457	ENSSSCG00000011639	ENSSSCG00000022773
ENSSSCG00000009485	ENSSSCG00000011677	ENSSSCG00000022784
ENSSSCG00000009486	ENSSSCG00000011678	ENSSSCG00000022839
ENSSSCG00000009489	ENSSSCG00000011679	ENSSSCG00000022849
ENSSSCG00000009497	ENSSSCG00000011713	ENSSSCG00000022869
ENSSSCG00000009501	ENSSSCG00000011741	ENSSSCG00000022900
ENSSSCG00000009505	ENSSSCG00000011750	ENSSSCG00000022903
ENSSSCG00000009523	ENSSSCG00000011776	ENSSSCG00000022947
ENSSSCG00000009524	ENSSSCG00000011793	ENSSSCG00000022951
ENSSSCG00000009527	ENSSSCG00000011798	ENSSSCG00000022957
ENSSSCG00000009542	ENSSSCG00000011819	ENSSSCG00000023080
ENSSSCG00000009554	ENSSSCG00000011822	ENSSSCG00000023126
ENSSSCG00000009563	ENSSSCG00000011831	ENSSSCG00000023173
ENSSSCG00000009578	ENSSSCG00000011833	ENSSSCG00000023204
ENSSSCG00000009589	ENSSSCG00000011873	ENSSSCG00000023231
ENSSSCG00000009594	ENSSSCG00000011877	ENSSSCG00000023306
ENSSSCG00000009611	ENSSSCG00000011885	ENSSSCG00000023325
ENSSSCG00000009614	ENSSSCG00000011888	ENSSSCG00000023354
ENSSSCG00000009615	ENSSSCG00000011890	ENSSSCG00000023379
ENSSSCG00000009627	ENSSSCG00000011892	ENSSSCG00000023426
ENSSSCG00000009650	ENSSSCG00000011917	ENSSSCG00000023437
ENSSSCG00000009661	ENSSSCG00000011941	ENSSSCG00000023445
ENSSSCG00000009674	ENSSSCG00000011997	ENSSSCG00000023451
ENSSSCG00000009680	ENSSSCG00000012002	ENSSSCG00000023460
ENSSSCG00000009682	ENSSSCG00000012071	ENSSSCG00000023503
ENSSSCG00000009683	ENSSSCG00000012087	ENSSSCG00000023540
ENSSSCG00000009684	ENSSSCG00000012088	ENSSSCG00000023662
ENSSSCG00000009713	ENSSSCG00000012102	ENSSSCG00000023806
ENSSSCG00000009722	ENSSSCG00000012119	ENSSSCG00000023818
ENSSSCG00000009739	ENSSSCG00000012123	ENSSSCG00000023820
ENSSSCG00000009746	ENSSSCG00000012129	ENSSSCG00000023929
ENSSSCG00000009761	ENSSSCG00000012149	ENSSSCG00000023975
ENSSSCG00000009771	ENSSSCG00000012152	ENSSSCG00000023996
ENSSSCG00000009776	ENSSSCG00000012156	ENSSSCG00000024000
ENSSSCG00000009778	ENSSSCG00000012247	ENSSSCG00000024027
ENSSSCG00000009794	ENSSSCG00000012262	ENSSSCG00000024108
ENSSSCG00000009808	ENSSSCG00000012269	ENSSSCG00000024166
ENSSSCG00000009822	ENSSSCG00000012308	ENSSSCG00000024189
ENSSSCG00000009825	ENSSSCG00000012325	ENSSSCG00000024221
ENSSSCG00000009826	ENSSSCG00000012400	ENSSSCG00000024235
ENSSSCG00000009834	ENSSSCG00000012408	ENSSSCG00000024236
ENSSSCG00000009836	ENSSSCG00000012415	ENSSSCG00000024254
ENSSSCG00000009840	ENSSSCG00000012474	ENSSSCG00000024260
ENSSSCG00000009845	ENSSSCG00000012487	ENSSSCG00000024261
ENSSSCG00000009870	ENSSSCG00000012490	ENSSSCG00000024263
ENSSSCG00000009875	ENSSSCG00000012566	ENSSSCG00000024361
ENSSSCG00000009879	ENSSSCG00000012572	ENSSSCG00000024385
ENSSSCG00000009887	ENSSSCG00000012587	ENSSSCG00000024413
ENSSSCG00000009893	ENSSSCG00000012589	ENSSSCG00000024417
ENSSSCG00000009896	ENSSSCG00000012595	ENSSSCG00000024418
ENSSSCG00000009901	ENSSSCG00000012597	ENSSSCG00000024480
ENSSSCG00000009919	ENSSSCG00000012602	ENSSSCG00000024513
ENSSSCG00000009931	ENSSSCG00000012624	ENSSSCG00000024529
ENSSSCG00000009932	ENSSSCG00000012633	ENSSSCG00000024578
ENSSSCG00000009934	ENSSSCG00000012649	ENSSSCG00000024633
ENSSSCG00000009940	ENSSSCG00000012650	ENSSSCG00000024674
ENSSSCG00000009951	ENSSSCG00000012653	ENSSSCG00000024752
ENSSSCG00000010002	ENSSSCG00000012659	ENSSSCG00000024770
ENSSSCG00000010016	ENSSSCG00000012703	ENSSSCG00000024813
ENSSSCG00000010032	ENSSSCG00000012741	ENSSSCG00000024864
ENSSSCG00000010052	ENSSSCG00000012784	ENSSSCG00000024954
ENSSSCG00000010054	ENSSSCG00000012787	ENSSSCG00000025053
ENSSSCG00000010118	ENSSSCG00000012837	ENSSSCG00000025087
ENSSSCG00000010146	ENSSSCG00000012854	ENSSSCG00000025151
ENSSSCG00000010151	ENSSSCG00000012871	ENSSSCG00000025179
ENSSSCG00000010171	ENSSSCG00000012878	ENSSSCG00000025182
ENSSSCG00000010172	ENSSSCG00000012896	ENSSSCG00000025206
ENSSSCG00000010174	ENSSSCG00000012910	ENSSSCG00000025248
ENSSSCG00000010176	ENSSSCG00000012914	ENSSSCG00000025374
ENSSSCG00000010179	ENSSSCG00000012916	ENSSSCG00000025425
ENSSSCG00000010186	ENSSSCG00000012918	ENSSSCG00000025430
ENSSSCG00000010199	ENSSSCG00000012950	ENSSSCG00000025525
ENSSSCG00000010203	ENSSSCG00000012957	ENSSSCG00000025565
ENSSSCG00000010212	ENSSSCG00000012963	ENSSSCG00000025598
ENSSSCG00000010243	ENSSSCG00000012974	ENSSSCG00000025661
ENSSSCG00000010276	ENSSSCG00000012980	ENSSSCG00000025691
ENSSSCG00000010290	ENSSSCG00000012984	ENSSSCG00000025701
ENSSSCG00000010292	ENSSSCG00000012992	ENSSSCG00000025780
ENSSSCG00000010302	ENSSSCG00000012999	ENSSSCG00000025787
ENSSSCG00000010303	ENSSSCG00000013017	ENSSSCG00000025796
ENSSSCG00000010314	ENSSSCG00000013044	ENSSSCG00000025855
ENSSSCG00000010319	ENSSSCG00000013054	ENSSSCG00000025876
ENSSSCG00000010330	ENSSSCG00000013094	ENSSSCG00000025900
ENSSSCG00000010357	ENSSSCG00000013105	ENSSSCG00000025984
ENSSSCG00000010368	ENSSSCG00000013111	ENSSSCG00000026044
ENSSSCG00000010374	ENSSSCG00000013115	ENSSSCG00000026063
ENSSSCG00000010380	ENSSSCG00000013124	ENSSSCG00000026161
ENSSSCG00000010429	ENSSSCG00000013233	ENSSSCG00000026248
ENSSSCG00000010431	ENSSSCG00000013235	ENSSSCG00000026276
ENSSSCG00000010432	ENSSSCG00000013243	ENSSSCG00000026349
ENSSSCG00000010448	ENSSSCG00000013244	ENSSSCG00000026383
ENSSSCG00000010466	ENSSSCG00000013246	ENSSSCG00000026392
ENSSSCG00000010467	ENSSSCG00000013259	ENSSSCG00000026454
ENSSSCG00000010468	ENSSSCG00000013270	ENSSSCG00000026466
ENSSSCG00000010470	ENSSSCG00000013284	ENSSSCG00000026527
ENSSSCG00000010478	ENSSSCG00000013285	ENSSSCG00000026559
ENSSSCG00000010519	ENSSSCG00000013292	ENSSSCG00000026665
ENSSSCG00000010520	ENSSSCG00000013311	ENSSSCG00000026700
ENSSSCG00000010541	ENSSSCG00000013312	ENSSSCG00000026722
ENSSSCG00000010542	ENSSSCG00000013313	ENSSSCG00000026744
ENSSSCG00000010543	ENSSSCG00000013314	ENSSSCG00000026784
ENSSSCG00000010548	ENSSSCG00000013336	ENSSSCG00000026896
ENSSSCG00000010551	ENSSSCG00000013338	ENSSSCG00000026939
ENSSSCG00000010554	ENSSSCG00000013350	ENSSSCG00000026991
ENSSSCG00000010555	ENSSSCG00000013361	ENSSSCG00000027070
ENSSSCG00000010563	ENSSSCG00000013374	ENSSSCG00000027098
ENSSSCG00000010566	ENSSSCG00000013388	ENSSSCG00000027166
ENSSSCG00000010571	ENSSSCG00000013395	ENSSSCG00000027190
ENSSSCG00000010586	ENSSSCG00000013399	ENSSSCG00000027198
ENSSSCG00000010597	ENSSSCG00000013402	ENSSSCG00000027232
ENSSSCG00000010599	ENSSSCG00000013405	ENSSSCG00000027256
ENSSSCG00000010605	ENSSSCG00000013426	ENSSSCG00000027374
ENSSSCG00000010608	ENSSSCG00000013429	ENSSSCG00000027378
ENSSSCG00000010625	ENSSSCG00000013436	ENSSSCG00000027417
ENSSSCG00000010626	ENSSSCG00000013461	ENSSSCG00000027465
ENSSSCG00000010627	ENSSSCG00000013462	ENSSSCG00000027477
ENSSSCG00000010628	ENSSSCG00000013467	ENSSSCG00000027505
ENSSSCG00000010631	ENSSSCG00000013471	ENSSSCG00000027528
ENSSSCG00000010640	ENSSSCG00000013490	ENSSSCG00000027550
ENSSSCG00000010665	ENSSSCG00000013495	ENSSSCG00000027557
ENSSSCG00000010669	ENSSSCG00000013499	ENSSSCG00000027652
ENSSSCG00000010672	ENSSSCG00000013513	ENSSSCG00000027675
ENSSSCG00000010674	ENSSSCG00000013534	ENSSSCG00000027738
ENSSSCG00000010679	ENSSSCG00000013568	ENSSSCG00000027765
ENSSSCG00000010680	ENSSSCG00000013582	ENSSSCG00000027777
ENSSSCG00000010681	ENSSSCG00000013593	ENSSSCG00000027801
ENSSSCG00000010699	ENSSSCG00000013599	ENSSSCG00000027846
ENSSSCG00000010702	ENSSSCG00000013634	ENSSSCG00000027847
ENSSSCG00000010727	ENSSSCG00000013658	ENSSSCG00000027902
ENSSSCG00000010735	ENSSSCG00000013662	ENSSSCG00000027952
ENSSSCG00000010742	ENSSSCG00000013664	ENSSSCG00000028047
ENSSSCG00000010745	ENSSSCG00000013667	ENSSSCG00000028123
ENSSSCG00000010759	ENSSSCG00000013670	ENSSSCG00000028336
ENSSSCG00000010798	ENSSSCG00000013715	ENSSSCG00000028359
ENSSSCG00000010800	ENSSSCG00000013720	ENSSSCG00000028446
ENSSSCG00000010814	ENSSSCG00000013725	ENSSSCG00000028512
ENSSSCG00000010826	ENSSSCG00000013734	ENSSSCG00000028513
ENSSSCG00000010832	ENSSSCG00000013751	ENSSSCG00000028600
ENSSSCG00000010854	ENSSSCG00000013755	ENSSSCG00000028633
ENSSSCG00000010855	ENSSSCG00000013773	ENSSSCG00000028694
ENSSSCG00000010872	ENSSSCG00000013786	ENSSSCG00000028737
ENSSSCG00000010874	ENSSSCG00000013836	ENSSSCG00000028758
ENSSSCG00000010892	ENSSSCG00000013842	ENSSSCG00000028777
ENSSSCG00000010893	ENSSSCG00000013861	ENSSSCG00000028877
ENSSSCG00000010904	ENSSSCG00000013865	ENSSSCG00000028889
ENSSSCG00000010929	ENSSSCG00000013875	ENSSSCG00000028973
ENSSSCG00000010952	ENSSSCG00000013876	ENSSSCG00000029059
ENSSSCG00000010959	ENSSSCG00000013884	ENSSSCG00000029096
ENSSSCG00000010990	ENSSSCG00000013889	ENSSSCG00000029174
ENSSSCG00000011000	ENSSSCG00000013900	ENSSSCG00000029251
ENSSSCG00000011002	ENSSSCG00000013905	ENSSSCG00000029304
ENSSSCG00000011010	ENSSSCG00000013911	ENSSSCG00000029324
ENSSSCG00000011027	ENSSSCG00000013915	ENSSSCG00000029334
ENSSSCG00000011043	ENSSSCG00000013930	ENSSSCG00000029385
ENSSSCG00000011068	ENSSSCG00000013983	ENSSSCG00000029456
ENSSSCG00000011069	ENSSSCG00000013990	ENSSSCG00000029474
ENSSSCG00000011103	ENSSSCG00000014008	ENSSSCG00000029484
ENSSSCG00000011104	ENSSSCG00000014017	ENSSSCG00000029494
ENSSSCG00000011107	ENSSSCG00000014030	ENSSSCG00000029507
ENSSSCG00000011112	ENSSSCG00000014033	ENSSSCG00000029521
ENSSSCG00000011121	ENSSSCG00000014035	ENSSSCG00000029538
ENSSSCG00000011136	ENSSSCG00000014044	ENSSSCG00000029578
ENSSSCG00000011137	ENSSSCG00000014046	ENSSSCG00000029615
ENSSSCG00000011147	ENSSSCG00000014049	ENSSSCG00000029627
ENSSSCG00000011163	ENSSSCG00000014051	ENSSSCG00000029649
ENSSSCG00000011169	ENSSSCG00000014056	ENSSSCG00000029652
ENSSSCG00000011193	ENSSSCG00000014074	ENSSSCG00000029776
ENSSSCG00000011212	ENSSSCG00000014081	ENSSSCG00000029808
ENSSSCG00000011215	ENSSSCG00000014093	ENSSSCG00000029815
ENSSSCG00000011218	ENSSSCG00000014101	ENSSSCG00000029837
ENSSSCG00000011229	ENSSSCG00000014116	ENSSSCG00000029983
ENSSSCG00000011237	ENSSSCG00000014137	ENSSSCG00000029985
ENSSSCG00000011238	ENSSSCG00000014139	ENSSSCG00000030044
ENSSSCG00000011245	ENSSSCG00000014176	ENSSSCG00000030095
ENSSSCG00000011256	ENSSSCG00000014179	ENSSSCG00000030115
ENSSSCG00000011257	ENSSSCG00000014207	ENSSSCG00000030123
ENSSSCG00000011264	ENSSSCG00000014233	ENSSSCG00000030147
ENSSSCG00000011269	ENSSSCG00000014252	ENSSSCG00000030165
ENSSSCG00000011284	ENSSSCG00000014288	ENSSSCG00000030186
ENSSSCG00000011290	ENSSSCG00000014298	ENSSSCG00000030217
ENSSSCG00000011295	ENSSSCG00000014304	ENSSSCG00000030255
ENSSSCG00000011296	ENSSSCG00000014307	ENSSSCG00000030277
ENSSSCG00000011306	ENSSSCG00000014311	ENSSSCG00000030295
ENSSSCG00000011312	ENSSSCG00000014339	ENSSSCG00000030343
ENSSSCG00000011332	ENSSSCG00000014356	ENSSSCG00000030361
ENSSSCG00000011346	ENSSSCG00000014362	ENSSSCG00000030395
ENSSSCG00000011364	ENSSSCG00000014406	ENSSSCG00000030420
ENSSSCG00000011375	ENSSSCG00000014414	ENSSSCG00000030432
ENSSSCG00000011379	ENSSSCG00000014436	ENSSSCG00000030451
ENSSSCG00000011394	ENSSSCG00000014443	ENSSSCG00000030460
ENSSSCG00000011397	ENSSSCG00000014557	ENSSSCG00000030643
ENSSSCG00000011408	ENSSSCG00000014559	ENSSSCG00000030801
ENSSSCG00000011415	ENSSSCG00000014568	ENSSSCG00000031027
ENSSSCG00000011433	ENSSSCG00000014570	ENSSSCG00000031083
ENSSSCG00000011442	ENSSSCG00000014794	ENSSSCG00000031144
ENSSSCG00000011450	ENSSSCG00000014799	ENSSSCG00000031155
ENSSSCG00000011482	ENSSSCG00000014802	ENSSSCG00000031206
ENSSSCG00000011493	ENSSSCG00000014833	ENSSSCG00000031219
ENSSSCG00000011495	ENSSSCG00000014875	ENSSSCG00000031249
ENSSSCG00000011504	ENSSSCG00000014878	ENSSSCG00000031269
ENSSSCG00000011535	ENSSSCG00000014880	ENSSSCG00000031271
ENSSSCG00000011563	ENSSSCG00000014893	ENSSSCG00000031290
ENSSSCG00000011565	ENSSSCG00000014955	ENSSSCG00000031337
ENSSSCG00000011570	ENSSSCG00000014975	ENSSSCG00000031426
ENSSSCG00000011572	ENSSSCG00000015023	ENSSSCG00000031487
ENSSSCG00000011578	ENSSSCG00000015037	ENSSSCG00000031489
ENSSSCG00000011580	ENSSSCG00000015048	ENSSSCG00000031576
ENSSSCG00000011583	ENSSSCG00000015056	ENSSSCG00000031580
ENSSSCG00000011598	ENSSSCG00000015071	ENSSSCG00000031590
ENSSSCG00000011599	ENSSSCG00000015085	ENSSSCG00000031602
ENSSSCG00000011601	ENSSSCG00000015097	ENSSSCG00000031617
ENSSSCG00000011602	ENSSSCG00000015106	ENSSSCG00000031627
ENSSSCG00000011641	ENSSSCG00000015108	ENSSSCG00000031669
ENSSSCG00000011642	ENSSSCG00000015115	ENSSSCG00000031710
ENSSSCG00000011650	ENSSSCG00000015116	ENSSSCG00000031819
ENSSSCG00000011670	ENSSSCG00000015135	ENSSSCG00000031831
ENSSSCG00000011681	ENSSSCG00000015144	ENSSSCG00000031838
ENSSSCG00000011684	ENSSSCG00000015201	ENSSSCG00000031917
ENSSSCG00000011686	ENSSSCG00000015243	ENSSSCG00000031967
ENSSSCG00000011690	ENSSSCG00000015250	ENSSSCG00000031970
ENSSSCG00000011698	ENSSSCG00000015252	ENSSSCG00000031977
ENSSSCG00000011712	ENSSSCG00000015255	ENSSSCG00000032053
ENSSSCG00000011738	ENSSSCG00000015256	ENSSSCG00000032056
ENSSSCG00000011739	ENSSSCG00000015273	ENSSSCG00000032063
ENSSSCG00000011740	ENSSSCG00000015276	ENSSSCG00000032071
ENSSSCG00000011746	ENSSSCG00000015310	ENSSSCG00000032073
ENSSSCG00000011756	ENSSSCG00000015332	ENSSSCG00000032083
ENSSSCG00000011760	ENSSSCG00000015333	ENSSSCG00000032090
ENSSSCG00000011764	ENSSSCG00000015368	ENSSSCG00000032134
ENSSSCG00000011767	ENSSSCG00000015379	ENSSSCG00000032170
ENSSSCG00000011770	ENSSSCG00000015399	ENSSSCG00000032182
ENSSSCG00000011772	ENSSSCG00000015410	ENSSSCG00000032213
ENSSSCG00000011783	ENSSSCG00000015433	ENSSSCG00000032214
ENSSSCG00000011794	ENSSSCG00000015488	ENSSSCG00000032220
ENSSSCG00000011797	ENSSSCG00000015494	ENSSSCG00000032242
ENSSSCG00000011802	ENSSSCG00000015508	ENSSSCG00000032266
ENSSSCG00000011813	ENSSSCG00000015535	ENSSSCG00000032279
ENSSSCG00000011825	ENSSSCG00000015557	ENSSSCG00000032284
ENSSSCG00000011843	ENSSSCG00000015558	ENSSSCG00000032312
ENSSSCG00000011845	ENSSSCG00000015560	ENSSSCG00000032478
ENSSSCG00000011857	ENSSSCG00000015563	ENSSSCG00000032505
ENSSSCG00000011864	ENSSSCG00000015566	ENSSSCG00000032562
ENSSSCG00000011867	ENSSSCG00000015568	ENSSSCG00000032566
ENSSSCG00000011878	ENSSSCG00000015579	ENSSSCG00000032601
ENSSSCG00000011896	ENSSSCG00000015589	ENSSSCG00000032658
ENSSSCG00000011903	ENSSSCG00000015590	ENSSSCG00000032723
ENSSSCG00000011916	ENSSSCG00000015602	ENSSSCG00000032734
ENSSSCG00000011942	ENSSSCG00000015603	ENSSSCG00000032752
ENSSSCG00000011972	ENSSSCG00000015610	ENSSSCG00000032843
ENSSSCG00000011977	ENSSSCG00000015653	ENSSSCG00000032861
ENSSSCG00000011978	ENSSSCG00000015656	ENSSSCG00000032932
ENSSSCG00000012000	ENSSSCG00000015671	ENSSSCG00000033030
ENSSSCG00000012014	ENSSSCG00000015729	ENSSSCG00000033051
ENSSSCG00000012022	ENSSSCG00000015753	ENSSSCG00000033059
ENSSSCG00000012027	ENSSSCG00000015767	ENSSSCG00000033112
ENSSSCG00000012029	ENSSSCG00000015818	ENSSSCG00000033135
ENSSSCG00000012059	ENSSSCG00000015819	ENSSSCG00000033181
ENSSSCG00000012074	ENSSSCG00000015857	ENSSSCG00000033199
ENSSSCG00000012117	ENSSSCG00000015924	ENSSSCG00000033272
ENSSSCG00000012124	ENSSSCG00000015947	ENSSSCG00000033297
ENSSSCG00000012137	ENSSSCG00000015980	ENSSSCG00000033304
ENSSSCG00000012164	ENSSSCG00000015988	ENSSSCG00000033325
ENSSSCG00000012165	ENSSSCG00000016044	ENSSSCG00000033326
ENSSSCG00000012166	ENSSSCG00000016049	ENSSSCG00000033329
ENSSSCG00000012181	ENSSSCG00000016056	ENSSSCG00000033334
ENSSSCG00000012196	ENSSSCG00000016085	ENSSSCG00000033352
ENSSSCG00000012201	ENSSSCG00000016113	ENSSSCG00000033363
ENSSSCG00000012249	ENSSSCG00000016114	ENSSSCG00000033412
ENSSSCG00000012253	ENSSSCG00000016153	ENSSSCG00000033425
ENSSSCG00000012258	ENSSSCG00000016176	ENSSSCG00000033432
ENSSSCG00000012273	ENSSSCG00000016182	ENSSSCG00000033493
ENSSSCG00000012283	ENSSSCG00000016194	ENSSSCG00000033497
ENSSSCG00000012310	ENSSSCG00000016205	ENSSSCG00000033514
ENSSSCG00000012323	ENSSSCG00000016208	ENSSSCG00000033516
ENSSSCG00000012329	ENSSSCG00000016230	ENSSSCG00000033538
ENSSSCG00000012352	ENSSSCG00000016245	ENSSSCG00000033541
ENSSSCG00000012366	ENSSSCG00000016267	ENSSSCG00000033585
ENSSSCG00000012367	ENSSSCG00000016290	ENSSSCG00000033641
ENSSSCG00000012403	ENSSSCG00000016300	ENSSSCG00000033654
ENSSSCG00000012411	ENSSSCG00000016306	ENSSSCG00000033691
ENSSSCG00000012426	ENSSSCG00000016323	ENSSSCG00000033721
ENSSSCG00000012437	ENSSSCG00000016378	ENSSSCG00000033807
ENSSSCG00000012456	ENSSSCG00000016391	ENSSSCG00000033809
ENSSSCG00000012462	ENSSSCG00000016401	ENSSSCG00000033822
ENSSSCG00000012492	ENSSSCG00000016412	ENSSSCG00000033842
ENSSSCG00000012493	ENSSSCG00000016436	ENSSSCG00000033880
ENSSSCG00000012508	ENSSSCG00000016442	ENSSSCG00000033919
ENSSSCG00000012510	ENSSSCG00000016469	ENSSSCG00000033998
ENSSSCG00000012535	ENSSSCG00000016488	ENSSSCG00000034058
ENSSSCG00000012583	ENSSSCG00000016493	ENSSSCG00000034062
ENSSSCG00000012584	ENSSSCG00000016512	ENSSSCG00000034070
ENSSSCG00000012585	ENSSSCG00000016533	ENSSSCG00000034101
ENSSSCG00000012593	ENSSSCG00000016541	ENSSSCG00000034114
ENSSSCG00000012604	ENSSSCG00000016543	ENSSSCG00000034156
ENSSSCG00000012606	ENSSSCG00000016549	ENSSSCG00000034186
ENSSSCG00000012607	ENSSSCG00000016585	ENSSSCG00000034213
ENSSSCG00000012619	ENSSSCG00000016593	ENSSSCG00000034318
ENSSSCG00000012620	ENSSSCG00000016606	ENSSSCG00000034339
ENSSSCG00000012631	ENSSSCG00000016614	ENSSSCG00000034369
ENSSSCG00000012642	ENSSSCG00000016618	ENSSSCG00000034379
ENSSSCG00000012651	ENSSSCG00000016626	ENSSSCG00000034387
ENSSSCG00000012657	ENSSSCG00000016673	ENSSSCG00000034493
ENSSSCG00000012663	ENSSSCG00000016674	ENSSSCG00000034502
ENSSSCG00000012676	ENSSSCG00000016679	ENSSSCG00000034581
ENSSSCG00000012686	ENSSSCG00000016684	ENSSSCG00000034625
ENSSSCG00000012691	ENSSSCG00000016685	ENSSSCG00000034627
ENSSSCG00000012724	ENSSSCG00000016720	ENSSSCG00000034630
ENSSSCG00000012727	ENSSSCG00000016725	ENSSSCG00000034645
ENSSSCG00000012746	ENSSSCG00000016744	ENSSSCG00000034654
ENSSSCG00000012754	ENSSSCG00000016750	ENSSSCG00000034725
ENSSSCG00000012758	ENSSSCG00000016760	ENSSSCG00000034732
ENSSSCG00000012770	ENSSSCG00000016769	ENSSSCG00000034738
ENSSSCG00000012773	ENSSSCG00000016773	ENSSSCG00000034758
ENSSSCG00000012774	ENSSSCG00000016782	ENSSSCG00000034858
ENSSSCG00000012795	ENSSSCG00000016827	ENSSSCG00000034883
ENSSSCG00000012822	ENSSSCG00000016846	ENSSSCG00000034913
ENSSSCG00000012825	ENSSSCG00000016850	ENSSSCG00000035028
ENSSSCG00000012828	ENSSSCG00000016856	ENSSSCG00000035034
ENSSSCG00000012840	ENSSSCG00000016911	ENSSSCG00000035037
ENSSSCG00000012846	ENSSSCG00000016915	ENSSSCG00000035052
ENSSSCG00000012859	ENSSSCG00000016946	ENSSSCG00000035058
ENSSSCG00000012862	ENSSSCG00000016971	ENSSSCG00000035103
ENSSSCG00000012870	ENSSSCG00000016976	ENSSSCG00000035105
ENSSSCG00000012886	ENSSSCG00000016982	ENSSSCG00000035182
ENSSSCG00000012917	ENSSSCG00000016992	ENSSSCG00000035240
ENSSSCG00000012927	ENSSSCG00000017006	ENSSSCG00000035332
ENSSSCG00000012944	ENSSSCG00000017018	ENSSSCG00000035400
ENSSSCG00000012955	ENSSSCG00000017033	ENSSSCG00000035420
ENSSSCG00000012956	ENSSSCG00000017053	ENSSSCG00000035432
ENSSSCG00000012995	ENSSSCG00000017058	ENSSSCG00000035442
ENSSSCG00000012996	ENSSSCG00000017068	ENSSSCG00000035454
ENSSSCG00000013012	ENSSSCG00000017069	ENSSSCG00000035456
ENSSSCG00000013072	ENSSSCG00000017072	ENSSSCG00000035511
ENSSSCG00000013093	ENSSSCG00000017104	ENSSSCG00000035537
ENSSSCG00000013125	ENSSSCG00000017109	ENSSSCG00000035629
ENSSSCG00000013145	ENSSSCG00000017116	ENSSSCG00000035671
ENSSSCG00000013147	ENSSSCG00000017126	ENSSSCG00000035715
ENSSSCG00000013238	ENSSSCG00000017133	ENSSSCG00000035760
ENSSSCG00000013242	ENSSSCG00000017158	ENSSSCG00000035791
ENSSSCG00000013263	ENSSSCG00000017165	ENSSSCG00000035822
ENSSSCG00000013276	ENSSSCG00000017168	ENSSSCG00000035854
ENSSSCG00000013278	ENSSSCG00000017186	ENSSSCG00000035867
ENSSSCG00000013301	ENSSSCG00000017193	ENSSSCG00000035873
ENSSSCG00000013302	ENSSSCG00000017208	ENSSSCG00000035906
ENSSSCG00000013303	ENSSSCG00000017220	ENSSSCG00000035911
ENSSSCG00000013305	ENSSSCG00000017223	ENSSSCG00000035914
ENSSSCG00000013333	ENSSSCG00000017226	ENSSSCG00000035924
ENSSSCG00000013369	ENSSSCG00000017245	ENSSSCG00000035929
ENSSSCG00000013377	ENSSSCG00000017249	ENSSSCG00000035969
ENSSSCG00000013394	ENSSSCG00000017277	ENSSSCG00000035987
ENSSSCG00000013401	ENSSSCG00000017278	ENSSSCG00000035992
ENSSSCG00000013410	ENSSSCG00000017296	ENSSSCG00000035995
ENSSSCG00000013411	ENSSSCG00000017306	ENSSSCG00000035999
ENSSSCG00000013433	ENSSSCG00000017317	ENSSSCG00000036007
ENSSSCG00000013437	ENSSSCG00000017328	ENSSSCG00000036049
ENSSSCG00000013453	ENSSSCG00000017339	ENSSSCG00000036083
ENSSSCG00000013464	ENSSSCG00000017367	ENSSSCG00000036086
ENSSSCG00000013481	ENSSSCG00000017379	ENSSSCG00000036257
ENSSSCG00000013505	ENSSSCG00000017383	ENSSSCG00000036280
ENSSSCG00000013507	ENSSSCG00000017396	ENSSSCG00000036286
ENSSSCG00000013508	ENSSSCG00000017411	ENSSSCG00000036322
ENSSSCG00000013523	ENSSSCG00000017420	ENSSSCG00000036339
ENSSSCG00000013545	ENSSSCG00000017471	ENSSSCG00000036350
ENSSSCG00000013566	ENSSSCG00000017472	ENSSSCG00000036403
ENSSSCG00000013572	ENSSSCG00000017478	ENSSSCG00000036482
ENSSSCG00000013586	ENSSSCG00000017488	ENSSSCG00000036505
ENSSSCG00000013620	ENSSSCG00000017494	ENSSSCG00000036781
ENSSSCG00000013630	ENSSSCG00000017498	ENSSSCG00000036926
ENSSSCG00000013632	ENSSSCG00000017499	ENSSSCG00000037035
ENSSSCG00000013661	ENSSSCG00000017516	ENSSSCG00000037116
ENSSSCG00000013721	ENSSSCG00000017522	ENSSSCG00000037120
ENSSSCG00000013766	ENSSSCG00000017525	ENSSSCG00000037197
ENSSSCG00000013772	ENSSSCG00000017528	ENSSSCG00000037234
ENSSSCG00000013776	ENSSSCG00000017541	ENSSSCG00000037284
ENSSSCG00000013837	ENSSSCG00000017543	ENSSSCG00000037314
ENSSSCG00000013862	ENSSSCG00000017549	ENSSSCG00000037318
ENSSSCG00000013863	ENSSSCG00000017552	ENSSSCG00000037337
ENSSSCG00000013864	ENSSSCG00000017604	ENSSSCG00000037449
ENSSSCG00000013867	ENSSSCG00000017609	ENSSSCG00000037507
ENSSSCG00000013878	ENSSSCG00000017641	ENSSSCG00000037510
ENSSSCG00000013885	ENSSSCG00000017643	ENSSSCG00000037568
ENSSSCG00000013913	ENSSSCG00000017673	ENSSSCG00000037608
ENSSSCG00000013916	ENSSSCG00000017727	ENSSSCG00000037619
ENSSSCG00000013938	ENSSSCG00000017728	ENSSSCG00000037647
ENSSSCG00000013978	ENSSSCG00000017766	ENSSSCG00000037655
ENSSSCG00000013984	ENSSSCG00000017776	ENSSSCG00000037673
ENSSSCG00000014010	ENSSSCG00000017777	ENSSSCG00000037676
ENSSSCG00000014040	ENSSSCG00000017783	ENSSSCG00000037719
ENSSSCG00000014041	ENSSSCG00000017796	ENSSSCG00000037732
ENSSSCG00000014047	ENSSSCG00000017801	ENSSSCG00000037751
ENSSSCG00000014079	ENSSSCG00000017804	ENSSSCG00000037767
ENSSSCG00000014082	ENSSSCG00000017865	ENSSSCG00000037900
ENSSSCG00000014123	ENSSSCG00000017873	ENSSSCG00000037995
ENSSSCG00000014126	ENSSSCG00000017876	ENSSSCG00000038042
ENSSSCG00000014127	ENSSSCG00000017879	ENSSSCG00000038044
ENSSSCG00000014147	ENSSSCG00000017882	ENSSSCG00000038053
ENSSSCG00000014148	ENSSSCG00000017907	ENSSSCG00000038132
ENSSSCG00000014152	ENSSSCG00000017936	ENSSSCG00000038147
ENSSSCG00000014156	ENSSSCG00000017947	ENSSSCG00000038181
ENSSSCG00000014173	ENSSSCG00000017953	ENSSSCG00000038185
ENSSSCG00000014211	ENSSSCG00000017983	ENSSSCG00000038189
ENSSSCG00000014223	ENSSSCG00000017986	ENSSSCG00000038237
ENSSSCG00000014232	ENSSSCG00000017993	ENSSSCG00000038280
ENSSSCG00000014240	ENSSSCG00000017998	ENSSSCG00000038370
ENSSSCG00000014250	ENSSSCG00000018005	ENSSSCG00000038394
ENSSSCG00000014255	ENSSSCG00000018008	ENSSSCG00000038401
ENSSSCG00000014258	ENSSSCG00000018016	ENSSSCG00000038404
ENSSSCG00000014267	ENSSSCG00000018039	ENSSSCG00000038410
ENSSSCG00000014272	ENSSSCG00000018041	ENSSSCG00000038453
ENSSSCG00000014285	ENSSSCG00000018051	ENSSSCG00000038466
ENSSSCG00000014291	ENSSSCG00000018055	ENSSSCG00000038527
ENSSSCG00000014292	ENSSSCG00000018057	ENSSSCG00000038545
ENSSSCG00000014303	ENSSSCG00000020666	ENSSSCG00000038623
ENSSSCG00000014305	ENSSSCG00000020696	ENSSSCG00000038627
ENSSSCG00000014319	ENSSSCG00000020720	ENSSSCG00000038639
ENSSSCG00000014325	ENSSSCG00000020735	ENSSSCG00000038660
ENSSSCG00000014343	ENSSSCG00000020743	ENSSSCG00000038709
ENSSSCG00000014376	ENSSSCG00000020749	ENSSSCG00000038715
ENSSSCG00000014394	ENSSSCG00000020758	ENSSSCG00000038760
ENSSSCG00000014401	ENSSSCG00000020796	ENSSSCG00000038767
ENSSSCG00000014408	ENSSSCG00000020856	ENSSSCG00000038805
ENSSSCG00000014420	ENSSSCG00000020858	ENSSSCG00000038826
ENSSSCG00000014427	ENSSSCG00000020864	ENSSSCG00000038900
ENSSSCG00000014428	ENSSSCG00000020963	ENSSSCG00000038902
ENSSSCG00000014431	ENSSSCG00000020965	ENSSSCG00000038905
ENSSSCG00000014561	ENSSSCG00000020988	ENSSSCG00000038917
ENSSSCG00000014569	ENSSSCG00000021026	ENSSSCG00000038933
ENSSSCG00000014577	ENSSSCG00000021038	ENSSSCG00000038958
ENSSSCG00000014579	ENSSSCG00000021065	ENSSSCG00000038963
ENSSSCG00000014580	ENSSSCG00000021075	ENSSSCG00000038990
ENSSSCG00000014634	ENSSSCG00000021092	ENSSSCG00000039056
ENSSSCG00000014730	ENSSSCG00000021118	ENSSSCG00000039064
ENSSSCG00000014791	ENSSSCG00000021145	ENSSSCG00000039157
ENSSSCG00000014796	ENSSSCG00000021220	ENSSSCG00000039191
ENSSSCG00000014829	ENSSSCG00000021236	ENSSSCG00000039245
ENSSSCG00000014851	ENSSSCG00000021310	ENSSSCG00000039311
ENSSSCG00000014869	ENSSSCG00000021328	ENSSSCG00000039318
ENSSSCG00000014881	ENSSSCG00000021363	ENSSSCG00000039336
ENSSSCG00000014884	ENSSSCG00000021374	ENSSSCG00000039523
ENSSSCG00000014892	ENSSSCG00000021383	ENSSSCG00000039544
ENSSSCG00000014903	ENSSSCG00000021418	ENSSSCG00000039555
ENSSSCG00000014915	ENSSSCG00000021453	ENSSSCG00000039619
ENSSSCG00000014917	ENSSSCG00000021475	ENSSSCG00000039626
ENSSSCG00000014920	ENSSSCG00000021490	ENSSSCG00000039650
ENSSSCG00000014927	ENSSSCG00000021527	ENSSSCG00000039658
ENSSSCG00000014934	ENSSSCG00000021585	ENSSSCG00000039701
ENSSSCG00000014939	ENSSSCG00000021601	ENSSSCG00000039713
ENSSSCG00000014949	ENSSSCG00000021606	ENSSSCG00000039731
ENSSSCG00000014965	ENSSSCG00000021610	ENSSSCG00000039780
ENSSSCG00000014970	ENSSSCG00000021620	ENSSSCG00000039812
ENSSSCG00000015002	ENSSSCG00000021628	ENSSSCG00000039834
ENSSSCG00000015010	ENSSSCG00000021638	ENSSSCG00000039838
ENSSSCG00000015045	ENSSSCG00000021645	ENSSSCG00000039873
ENSSSCG00000015052	ENSSSCG00000021646	ENSSSCG00000039947
ENSSSCG00000015053	ENSSSCG00000021651	ENSSSCG00000039953
ENSSSCG00000015065	ENSSSCG00000021664	ENSSSCG00000039972
ENSSSCG00000015079	ENSSSCG00000021669	ENSSSCG00000039996
ENSSSCG00000015080	ENSSSCG00000021696	ENSSSCG00000040003
ENSSSCG00000015083	ENSSSCG00000021706	ENSSSCG00000040016
ENSSSCG00000015089	ENSSSCG00000021749	ENSSSCG00000040056
ENSSSCG00000015090	ENSSSCG00000021767	ENSSSCG00000040097
ENSSSCG00000015093	ENSSSCG00000021798	ENSSSCG00000040105
ENSSSCG00000015126	ENSSSCG00000021861	ENSSSCG00000040109
ENSSSCG00000015145	ENSSSCG00000021871	ENSSSCG00000040144
ENSSSCG00000015175	ENSSSCG00000021911	ENSSSCG00000040181
ENSSSCG00000015200	ENSSSCG00000021917	ENSSSCG00000040208
ENSSSCG00000015206	ENSSSCG00000021934	ENSSSCG00000040215
ENSSSCG00000015211	ENSSSCG00000021963	ENSSSCG00000040265
ENSSSCG00000015215	ENSSSCG00000021991	ENSSSCG00000040267
ENSSSCG00000015233	ENSSSCG00000021997	ENSSSCG00000040286
ENSSSCG00000015247	ENSSSCG00000022011	ENSSSCG00000040349
ENSSSCG00000015258	ENSSSCG00000022039	ENSSSCG00000040416
ENSSSCG00000015284	ENSSSCG00000022083	ENSSSCG00000040446
ENSSSCG00000015288	ENSSSCG00000022101	ENSSSCG00000040452
ENSSSCG00000015290	ENSSSCG00000022128	ENSSSCG00000040479
ENSSSCG00000015291	ENSSSCG00000022177	ENSSSCG00000040528
ENSSSCG00000015297	ENSSSCG00000022178	ENSSSCG00000040548
ENSSSCG00000015299	ENSSSCG00000022187	ENSSSCG00000040559
ENSSSCG00000015314	ENSSSCG00000022225	ENSSSCG00000040624
ENSSSCG00000015328	ENSSSCG00000022240	ENSSSCG00000040636
ENSSSCG00000015334	ENSSSCG00000022312	ENSSSCG00000040642
ENSSSCG00000015335	ENSSSCG00000022317	ENSSSCG00000040688
ENSSSCG00000015346	ENSSSCG00000022343	ENSSSCG00000040690
ENSSSCG00000015357	ENSSSCG00000022347	ENSSSCG00000040702
ENSSSCG00000015375	ENSSSCG00000022364	ENSSSCG00000040707
ENSSSCG00000015386	ENSSSCG00000022429	ENSSSCG00000040709
ENSSSCG00000015391	ENSSSCG00000022479	ENSSSCG00000040778
ENSSSCG00000015393	ENSSSCG00000022545	ENSSSCG00000040816
ENSSSCG00000015398	ENSSSCG00000022638	ENSSSCG00000040820
ENSSSCG00000015403	ENSSSCG00000022687	ENSSSCG00000040879
ENSSSCG00000015407	ENSSSCG00000022689	ENSSSCG00000040943
ENSSSCG00000015426	ENSSSCG00000022708	ENSSSCG00000040944
ENSSSCG00000015443	ENSSSCG00000022757	ENSSSCG00000040961
ENSSSCG00000015450	ENSSSCG00000022828	ENSSSCG00000040968
ENSSSCG00000015474	ENSSSCG00000022864	ENSSSCG00000041693
ENSSSCG00000015480	ENSSSCG00000022901	ENSSSCG00000041935
ENSSSCG00000015485	ENSSSCG00000022933	ENSSSCG00000042365
ENSSSCG00000015493	ENSSSCG00000022963	ENSSSCG00000042447
ENSSSCG00000015496	ENSSSCG00000022975	ENSSSCG00000042523
ENSSSCG00000015499	ENSSSCG00000022980	ENSSSCG00000042539
ENSSSCG00000015509	ENSSSCG00000022986	ENSSSCG00000042703
ENSSSCG00000015512	ENSSSCG00000023082	ENSSSCG00000042718
ENSSSCG00000015524	ENSSSCG00000023097	ENSSSCG00000043301
ENSSSCG00000015534	ENSSSCG00000023155	ENSSSCG00000043825
ENSSSCG00000015537	ENSSSCG00000023158	ENSSSCG00000044600
ENSSSCG00000015539	ENSSSCG00000023169	ENSSSCG00000044760
ENSSSCG00000015555	ENSSSCG00000023229	ENSSSCG00000045084
ENSSSCG00000015556	ENSSSCG00000023254	ENSSSCG00000045157
ENSSSCG00000015565	ENSSSCG00000023266	ENSSSCG00000045335
ENSSSCG00000015570	ENSSSCG00000023267	ENSSSCG00000045485
ENSSSCG00000015588	ENSSSCG00000023312	ENSSSCG00000045712
ENSSSCG00000015611	ENSSSCG00000023409	ENSSSCG00000045776
ENSSSCG00000015612	ENSSSCG00000023520	ENSSSCG00000045953
ENSSSCG00000015613	ENSSSCG00000023539	ENSSSCG00000046532
ENSSSCG00000015632	ENSSSCG00000023569	ENSSSCG00000047080
ENSSSCG00000015662	ENSSSCG00000023595	ENSSSCG00000047657
ENSSSCG00000015669	ENSSSCG00000023618	ENSSSCG00000048318
ENSSSCG00000015673	ENSSSCG00000023619	ENSSSCG00000048448
ENSSSCG00000015696	ENSSSCG00000023627	ENSSSCG00000048526
ENSSSCG00000015714	ENSSSCG00000023636	ENSSSCG00000049444
ENSSSCG00000015721	ENSSSCG00000023680	ENSSSCG00000049524
ENSSSCG00000015769	ENSSSCG00000023747	ENSSSCG00000050713
ENSSSCG00000015774	ENSSSCG00000023761	ENSSSCG00000051359
ENSSSCG00000015780	ENSSSCG00000023762	ENSSSCG00000051377
ENSSSCG00000015790	ENSSSCG00000023801	ENSSSCG00000051840
ENSSSCG00000015792	ENSSSCG00000023890	ENSSSCG00000052129
ENSSSCG00000015810	ENSSSCG00000023891	ENSSSCG00000052280
ENSSSCG00000015816	ENSSSCG00000023912	ENSSSCG00000052301
ENSSSCG00000015820	ENSSSCG00000023920	ENSSSCG00000052586
ENSSSCG00000015825	ENSSSCG00000023934	ENSSSCG00000053887
ENSSSCG00000015840	ENSSSCG00000023969	ENSSSCG00000054021
ENSSSCG00000015841	ENSSSCG00000023972	ENSSSCG00000054117
ENSSSCG00000015845	ENSSSCG00000023976	ENSSSCG00000054160
ENSSSCG00000015859	ENSSSCG00000023978	ENSSSCG00000054655
ENSSSCG00000015861	ENSSSCG00000023993	ENSSSCG00000054656
ENSSSCG00000015876	ENSSSCG00000024021	ENSSSCG00000054939
ENSSSCG00000015893	ENSSSCG00000024043	ENSSSCG00000056293
ENSSSCG00000015905	ENSSSCG00000024052	ENSSSCG00000056496
ENSSSCG00000015914	ENSSSCG00000024065	ENSSSCG00000056561
ENSSSCG00000015940	ENSSSCG00000024134	ENSSSCG00000056685
ENSSSCG00000015944	ENSSSCG00000024136	ENSSSCG00000057023
ENSSSCG00000015958	ENSSSCG00000024152	ENSSSCG00000057074
ENSSSCG00000015961	ENSSSCG00000024158	ENSSSCG00000057510
ENSSSCG00000015965	ENSSSCG00000024163	ENSSSCG00000057993
ENSSSCG00000015973	ENSSSCG00000024180	ENSSSCG00000058469
ENSSSCG00000015986	ENSSSCG00000024191	ENSSSCG00000058608
ENSSSCG00000016017	ENSSSCG00000024193	ENSSSCG00000058919
ENSSSCG00000016022	ENSSSCG00000024242	ENSSSCG00000058971
ENSSSCG00000016036	ENSSSCG00000024253	ENSSSCG00000059110
ENSSSCG00000016043	ENSSSCG00000024285	ENSSSCG00000059198
ENSSSCG00000016052	ENSSSCG00000024288	ENSSSCG00000059435
ENSSSCG00000016053	ENSSSCG00000024311	ENSSSCG00000059551
ENSSSCG00000016070	ENSSSCG00000024314	ENSSSCG00000059591
ENSSSCG00000016077	ENSSSCG00000024329	ENSSSCG00000059667
ENSSSCG00000016087	ENSSSCG00000024500	ENSSSCG00000059920
ENSSSCG00000016098	ENSSSCG00000024567	ENSSSCG00000060354
ENSSSCG00000016115	ENSSSCG00000024596	ENSSSCG00000060628
ENSSSCG00000016131	ENSSSCG00000024634	ENSSSCG00000061763
ENSSSCG00000016147	ENSSSCG00000024636	ENSSSCG00000061966
ENSSSCG00000016148	ENSSSCG00000024669	ENSSSCG00000061997
ENSSSCG00000016156	ENSSSCG00000024697	ENSSSCG00000062098
ENSSSCG00000016158	ENSSSCG00000024714	ENSSSCG00000062468
ENSSSCG00000016175	ENSSSCG00000024750	ENSSSCG00000062483
ENSSSCG00000016184	ENSSSCG00000024776	ENSSSCG00000062590
ENSSSCG00000016196	ENSSSCG00000024777	ENSSSCG00000062938
ENSSSCG00000016199	ENSSSCG00000024802	ENSSSCG00000062966
ENSSSCG00000016207	ENSSSCG00000024814	ENSSSCG00000062981
ENSSSCG00000016213	ENSSSCG00000024872	ENSSSCG00000063079
ENSSSCG00000016237	ENSSSCG00000024895	ENSSSCG00000063288
ENSSSCG00000016266	ENSSSCG00000024904	ENSSSCG00000063327
ENSSSCG00000016285	ENSSSCG00000024912	ENSSSCG00000063392
ENSSSCG00000016337	ENSSSCG00000024914	ENSSSCG00000063408
ENSSSCG00000016372	ENSSSCG00000025000
ENSSSCG00000016374	ENSSSCG00000025020
ENSSSCG00000016384	ENSSSCG00000025023
ENSSSCG00000016403	ENSSSCG00000025092
ENSSSCG00000016423	ENSSSCG00000025128
ENSSSCG00000016459	ENSSSCG00000025130
ENSSSCG00000016464	ENSSSCG00000025270
ENSSSCG00000016473	ENSSSCG00000025284
ENSSSCG00000016487	ENSSSCG00000025321
ENSSSCG00000016492	ENSSSCG00000025363
ENSSSCG00000016509	ENSSSCG00000025393
ENSSSCG00000016510	ENSSSCG00000025423
ENSSSCG00000016513	ENSSSCG00000025436
ENSSSCG00000016532	ENSSSCG00000025448
ENSSSCG00000016556	ENSSSCG00000025542
ENSSSCG00000016564	ENSSSCG00000025588
ENSSSCG00000016566	ENSSSCG00000025616
ENSSSCG00000016646	ENSSSCG00000025647
ENSSSCG00000016652	ENSSSCG00000025651
ENSSSCG00000016672	ENSSSCG00000025672
ENSSSCG00000016682	ENSSSCG00000025675
ENSSSCG00000016692	ENSSSCG00000025685
ENSSSCG00000016695	ENSSSCG00000025689
ENSSSCG00000016705	ENSSSCG00000025759
ENSSSCG00000016708	ENSSSCG00000025770
ENSSSCG00000016715	ENSSSCG00000025777
ENSSSCG00000016721	ENSSSCG00000025788
ENSSSCG00000016731	ENSSSCG00000025830
ENSSSCG00000016738	ENSSSCG00000025856
ENSSSCG00000016793	ENSSSCG00000025924
ENSSSCG00000016809	ENSSSCG00000025940
ENSSSCG00000016810	ENSSSCG00000025969
ENSSSCG00000016817	ENSSSCG00000026025
ENSSSCG00000016823	ENSSSCG00000026042
ENSSSCG00000016824	ENSSSCG00000026068
ENSSSCG00000016828	ENSSSCG00000026082
ENSSSCG00000016845	ENSSSCG00000026092
ENSSSCG00000016853	ENSSSCG00000026103
ENSSSCG00000016871	ENSSSCG00000026140
ENSSSCG00000016873	ENSSSCG00000026145
ENSSSCG00000016888	ENSSSCG00000026169
ENSSSCG00000016907	ENSSSCG00000026194
ENSSSCG00000016934	ENSSSCG00000026246
ENSSSCG00000016942	ENSSSCG00000026259
ENSSSCG00000016956	ENSSSCG00000026268
ENSSSCG00000016958	ENSSSCG00000026302
ENSSSCG00000016960	ENSSSCG00000026317
ENSSSCG00000016983	ENSSSCG00000026318
ENSSSCG00000016998	ENSSSCG00000026446
ENSSSCG00000017009	ENSSSCG00000026499
ENSSSCG00000017022	ENSSSCG00000026536
ENSSSCG00000017025	ENSSSCG00000026547
ENSSSCG00000017036	ENSSSCG00000026569
ENSSSCG00000017042	ENSSSCG00000026590
ENSSSCG00000017065	ENSSSCG00000026719
ENSSSCG00000017073	ENSSSCG00000026761
ENSSSCG00000017125	ENSSSCG00000026791
ENSSSCG00000017134	ENSSSCG00000026806
ENSSSCG00000017139	ENSSSCG00000026812
ENSSSCG00000017140	ENSSSCG00000026900
ENSSSCG00000017144	ENSSSCG00000027017
ENSSSCG00000017152	ENSSSCG00000027072
ENSSSCG00000017160	ENSSSCG00000027076
ENSSSCG00000017167	ENSSSCG00000027139
ENSSSCG00000017181	ENSSSCG00000027189
ENSSSCG00000017184	ENSSSCG00000027205
ENSSSCG00000017191	ENSSSCG00000027207
ENSSSCG00000017192	ENSSSCG00000027226
ENSSSCG00000017199	ENSSSCG00000027229
ENSSSCG00000017205	ENSSSCG00000027270
ENSSSCG00000017206	ENSSSCG00000027288
ENSSSCG00000017215	ENSSSCG00000027340
ENSSSCG00000017248	ENSSSCG00000027342
ENSSSCG00000017251	ENSSSCG00000027349
ENSSSCG00000017260	ENSSSCG00000027365
ENSSSCG00000017265	ENSSSCG00000027426
ENSSSCG00000017271	ENSSSCG00000027478
ENSSSCG00000017272	ENSSSCG00000027506
ENSSSCG00000017301	ENSSSCG00000027548
ENSSSCG00000017316	ENSSSCG00000027621
ENSSSCG00000017333	ENSSSCG00000027646
ENSSSCG00000017340	ENSSSCG00000027667
ENSSSCG00000017357	ENSSSCG00000027700
ENSSSCG00000017362	ENSSSCG00000027745
ENSSSCG00000017382	ENSSSCG00000027768
ENSSSCG00000017385	ENSSSCG00000027806
ENSSSCG00000017395	ENSSSCG00000027820
ENSSSCG00000017406	ENSSSCG00000027840
ENSSSCG00000017417	ENSSSCG00000027859
ENSSSCG00000017419	ENSSSCG00000027882
ENSSSCG00000017459	ENSSSCG00000027890
ENSSSCG00000017502	ENSSSCG00000027905
ENSSSCG00000017504	ENSSSCG00000027928
ENSSSCG00000017505	ENSSSCG00000027956
ENSSSCG00000017506	ENSSSCG00000027984
ENSSSCG00000017513	ENSSSCG00000028019
ENSSSCG00000017514	ENSSSCG00000028020
ENSSSCG00000017524	ENSSSCG00000028051
ENSSSCG00000017544	ENSSSCG00000028054
ENSSSCG00000017571	ENSSSCG00000028076
ENSSSCG00000017573	ENSSSCG00000028124
ENSSSCG00000017583	ENSSSCG00000028169
ENSSSCG00000017585	ENSSSCG00000028249
ENSSSCG00000017605	ENSSSCG00000028284
ENSSSCG00000017607	ENSSSCG00000028334
ENSSSCG00000017615	ENSSSCG00000028461
ENSSSCG00000017617	ENSSSCG00000028466
ENSSSCG00000017670	ENSSSCG00000028479
ENSSSCG00000017672	ENSSSCG00000028506
ENSSSCG00000017682	ENSSSCG00000028538
ENSSSCG00000017707	ENSSSCG00000028561
ENSSSCG00000017734	ENSSSCG00000028609
ENSSSCG00000017744	ENSSSCG00000028643
ENSSSCG00000017748	ENSSSCG00000028646
ENSSSCG00000017751	ENSSSCG00000028711
ENSSSCG00000017754	ENSSSCG00000028717
ENSSSCG00000017761	ENSSSCG00000028748
ENSSSCG00000017769	ENSSSCG00000028794
ENSSSCG00000017772	ENSSSCG00000028805
ENSSSCG00000017793	ENSSSCG00000028806
ENSSSCG00000017794	ENSSSCG00000028934
ENSSSCG00000017799	ENSSSCG00000028944
ENSSSCG00000017819	ENSSSCG00000028983
ENSSSCG00000017826	ENSSSCG00000029030
ENSSSCG00000017832	ENSSSCG00000029094
ENSSSCG00000017836	ENSSSCG00000029125
ENSSSCG00000017861	ENSSSCG00000029129
ENSSSCG00000017864	ENSSSCG00000029145
ENSSSCG00000017866	ENSSSCG00000029158
ENSSSCG00000017870	ENSSSCG00000029161
ENSSSCG00000017883	ENSSSCG00000029185
ENSSSCG00000017884	ENSSSCG00000029196
ENSSSCG00000017897	ENSSSCG00000029203
ENSSSCG00000017917	ENSSSCG00000029279
ENSSSCG00000017924	ENSSSCG00000029291
ENSSSCG00000018009	ENSSSCG00000029331
ENSSSCG00000018027	ENSSSCG00000029365
ENSSSCG00000018029	ENSSSCG00000029443
ENSSSCG00000018045	ENSSSCG00000029464
ENSSSCG00000020663	ENSSSCG00000029482
ENSSSCG00000020665	ENSSSCG00000029485
ENSSSCG00000020675	ENSSSCG00000029502
ENSSSCG00000020705	ENSSSCG00000029541
ENSSSCG00000020736	ENSSSCG00000029558
ENSSSCG00000020777	ENSSSCG00000029567
ENSSSCG00000020803	ENSSSCG00000029594
ENSSSCG00000020837	ENSSSCG00000029598
ENSSSCG00000020868	ENSSSCG00000029600
ENSSSCG00000020879	ENSSSCG00000029602
ENSSSCG00000020884	ENSSSCG00000029612
ENSSSCG00000020912	ENSSSCG00000029621
ENSSSCG00000020964	ENSSSCG00000029626
ENSSSCG00000021007	ENSSSCG00000029662
ENSSSCG00000021060	ENSSSCG00000029744
ENSSSCG00000021132	ENSSSCG00000029785
ENSSSCG00000021149	ENSSSCG00000029847
ENSSSCG00000021158	ENSSSCG00000029879
ENSSSCG00000021184	ENSSSCG00000029901
ENSSSCG00000021204	ENSSSCG00000029944
ENSSSCG00000021259	ENSSSCG00000030042
ENSSSCG00000021289	ENSSSCG00000030045
ENSSSCG00000021307	ENSSSCG00000030065
ENSSSCG00000021322	ENSSSCG00000030108
ENSSSCG00000021354	ENSSSCG00000030113
ENSSSCG00000021359	ENSSSCG00000030119
ENSSSCG00000021401	ENSSSCG00000030289
ENSSSCG00000021427	ENSSSCG00000030480
ENSSSCG00000021436	ENSSSCG00000030538
ENSSSCG00000021443	ENSSSCG00000030547
ENSSSCG00000021464	ENSSSCG00000030560
ENSSSCG00000021494	ENSSSCG00000030577
ENSSSCG00000021536	ENSSSCG00000030581
ENSSSCG00000021573	ENSSSCG00000030608
ENSSSCG00000021576	ENSSSCG00000030668
ENSSSCG00000021586	ENSSSCG00000030680
ENSSSCG00000021588	ENSSSCG00000030681
ENSSSCG00000021624	ENSSSCG00000030682
ENSSSCG00000021647	ENSSSCG00000030820
ENSSSCG00000021656	ENSSSCG00000030831
ENSSSCG00000021731	ENSSSCG00000031076
ENSSSCG00000021734	ENSSSCG00000031098
ENSSSCG00000021739	ENSSSCG00000031102
ENSSSCG00000021761	ENSSSCG00000031106
ENSSSCG00000021764	ENSSSCG00000031121
ENSSSCG00000021774	ENSSSCG00000031129
ENSSSCG00000021784	ENSSSCG00000031130
ENSSSCG00000021803	ENSSSCG00000031139
ENSSSCG00000021821	ENSSSCG00000031149
ENSSSCG00000021822	ENSSSCG00000031154
ENSSSCG00000021888	ENSSSCG00000031175
ENSSSCG00000021944	ENSSSCG00000031228
ENSSSCG00000021977	ENSSSCG00000031235
ENSSSCG00000022032	ENSSSCG00000031251
ENSSSCG00000022034	ENSSSCG00000031332
ENSSSCG00000022048	ENSSSCG00000031342
ENSSSCG00000022155	ENSSSCG00000031349
ENSSSCG00000022159	ENSSSCG00000031432
ENSSSCG00000022163	ENSSSCG00000031462
ENSSSCG00000022164	ENSSSCG00000031474
ENSSSCG00000022212	ENSSSCG00000031531
ENSSSCG00000022224	ENSSSCG00000031541
ENSSSCG00000022292	ENSSSCG00000031563
ENSSSCG00000022303	ENSSSCG00000031595
ENSSSCG00000022370	ENSSSCG00000031631
ENSSSCG00000022383	ENSSSCG00000031636
ENSSSCG00000022387	ENSSSCG00000031652
ENSSSCG00000022395	ENSSSCG00000031690
ENSSSCG00000022396	ENSSSCG00000031701
ENSSSCG00000022398	ENSSSCG00000031707
ENSSSCG00000022446	ENSSSCG00000031719
ENSSSCG00000022448	ENSSSCG00000031724
ENSSSCG00000022451	ENSSSCG00000031730
ENSSSCG00000022454	ENSSSCG00000031746
ENSSSCG00000022464	ENSSSCG00000031757
ENSSSCG00000022473	ENSSSCG00000031764
ENSSSCG00000022483	ENSSSCG00000031786
ENSSSCG00000022486	ENSSSCG00000031809
ENSSSCG00000022521	ENSSSCG00000031847
ENSSSCG00000022525	ENSSSCG00000031865
ENSSSCG00000022554	ENSSSCG00000031881
ENSSSCG00000022569	ENSSSCG00000031883
ENSSSCG00000022636	ENSSSCG00000031933
ENSSSCG00000022788	ENSSSCG00000031941
ENSSSCG00000022794	ENSSSCG00000031959
ENSSSCG00000022801	ENSSSCG00000032043
ENSSSCG00000022813	ENSSSCG00000032067
ENSSSCG00000022837	ENSSSCG00000032086
ENSSSCG00000022865	ENSSSCG00000032096
ENSSSCG00000022866	ENSSSCG00000032098
ENSSSCG00000022868	ENSSSCG00000032108
ENSSSCG00000022919	ENSSSCG00000032110
ENSSSCG00000022942	ENSSSCG00000032123
ENSSSCG00000022955	ENSSSCG00000032124
ENSSSCG00000022988	ENSSSCG00000032153
ENSSSCG00000022993	ENSSSCG00000032180
ENSSSCG00000023001	ENSSSCG00000032193
ENSSSCG00000023026	ENSSSCG00000032198
ENSSSCG00000023027	ENSSSCG00000032262
ENSSSCG00000023028	ENSSSCG00000032304
ENSSSCG00000023084	ENSSSCG00000032352
ENSSSCG00000023091	ENSSSCG00000032357
ENSSSCG00000023125	ENSSSCG00000032360
ENSSSCG00000023160	ENSSSCG00000032397
ENSSSCG00000023191	ENSSSCG00000032398
ENSSSCG00000023225	ENSSSCG00000032434
ENSSSCG00000023228	ENSSSCG00000032453
ENSSSCG00000023245	ENSSSCG00000032472
ENSSSCG00000023261	ENSSSCG00000032522
ENSSSCG00000023357	ENSSSCG00000032527
ENSSSCG00000023366	ENSSSCG00000032531
ENSSSCG00000023408	ENSSSCG00000032538
ENSSSCG00000023434	ENSSSCG00000032541
ENSSSCG00000023478	ENSSSCG00000032552
ENSSSCG00000023525	ENSSSCG00000032554
ENSSSCG00000023548	ENSSSCG00000032561
ENSSSCG00000023584	ENSSSCG00000032575
ENSSSCG00000023674	ENSSSCG00000032596
ENSSSCG00000023681	ENSSSCG00000032607
ENSSSCG00000023709	ENSSSCG00000032632
ENSSSCG00000023746	ENSSSCG00000032645
ENSSSCG00000023848	ENSSSCG00000032662
ENSSSCG00000023862	ENSSSCG00000032674
ENSSSCG00000023880	ENSSSCG00000032686
ENSSSCG00000023903	ENSSSCG00000032690
ENSSSCG00000023907	ENSSSCG00000032691
ENSSSCG00000023956	ENSSSCG00000032711
ENSSSCG00000023974	ENSSSCG00000032740
ENSSSCG00000023983	ENSSSCG00000032763
ENSSSCG00000023992	ENSSSCG00000032782
ENSSSCG00000024001	ENSSSCG00000032798
ENSSSCG00000024030	ENSSSCG00000032834
ENSSSCG00000024048	ENSSSCG00000032852
ENSSSCG00000024059	ENSSSCG00000032941
ENSSSCG00000024126	ENSSSCG00000032942
ENSSSCG00000024131	ENSSSCG00000032957
ENSSSCG00000024168	ENSSSCG00000032985
ENSSSCG00000024204	ENSSSCG00000032996
ENSSSCG00000024240	ENSSSCG00000033000
ENSSSCG00000024268	ENSSSCG00000033013
ENSSSCG00000024336	ENSSSCG00000033015
ENSSSCG00000024341	ENSSSCG00000033082
ENSSSCG00000024424	ENSSSCG00000033107
ENSSSCG00000024429	ENSSSCG00000033113
ENSSSCG00000024453	ENSSSCG00000033120
ENSSSCG00000024485	ENSSSCG00000033126
ENSSSCG00000024488	ENSSSCG00000033171
ENSSSCG00000024555	ENSSSCG00000033173
ENSSSCG00000024564	ENSSSCG00000033190
ENSSSCG00000024573	ENSSSCG00000033193
ENSSSCG00000024591	ENSSSCG00000033262
ENSSSCG00000024623	ENSSSCG00000033355
ENSSSCG00000024626	ENSSSCG00000033381
ENSSSCG00000024648	ENSSSCG00000033383
ENSSSCG00000024663	ENSSSCG00000033385
ENSSSCG00000024665	ENSSSCG00000033392
ENSSSCG00000024754	ENSSSCG00000033422
ENSSSCG00000024761	ENSSSCG00000033456
ENSSSCG00000024809	ENSSSCG00000033500
ENSSSCG00000024860	ENSSSCG00000033526
ENSSSCG00000024892	ENSSSCG00000033527
ENSSSCG00000024913	ENSSSCG00000033558
ENSSSCG00000024932	ENSSSCG00000033577
ENSSSCG00000024958	ENSSSCG00000033581
ENSSSCG00000024970	ENSSSCG00000033608
ENSSSCG00000025007	ENSSSCG00000033624
ENSSSCG00000025060	ENSSSCG00000033667
ENSSSCG00000025086	ENSSSCG00000033669
ENSSSCG00000025097	ENSSSCG00000033674
ENSSSCG00000025109	ENSSSCG00000033684
ENSSSCG00000025114	ENSSSCG00000033688
ENSSSCG00000025117	ENSSSCG00000033703
ENSSSCG00000025139	ENSSSCG00000033787
ENSSSCG00000025218	ENSSSCG00000033854
ENSSSCG00000025252	ENSSSCG00000033873
ENSSSCG00000025260	ENSSSCG00000033913
ENSSSCG00000025293	ENSSSCG00000033944
ENSSSCG00000025305	ENSSSCG00000033949
ENSSSCG00000025335	ENSSSCG00000034017
ENSSSCG00000025408	ENSSSCG00000034036
ENSSSCG00000025416	ENSSSCG00000034049
ENSSSCG00000025460	ENSSSCG00000034151
ENSSSCG00000025463	ENSSSCG00000034173
ENSSSCG00000025514	ENSSSCG00000034261
ENSSSCG00000025534	ENSSSCG00000034285
ENSSSCG00000025610	ENSSSCG00000034292
ENSSSCG00000025717	ENSSSCG00000034301
ENSSSCG00000025729	ENSSSCG00000034321
ENSSSCG00000025744	ENSSSCG00000034351
ENSSSCG00000025768	ENSSSCG00000034357
ENSSSCG00000025810	ENSSSCG00000034390
ENSSSCG00000025821	ENSSSCG00000034395
ENSSSCG00000025839	ENSSSCG00000034427
ENSSSCG00000025901	ENSSSCG00000034469
ENSSSCG00000025928	ENSSSCG00000034474
ENSSSCG00000025966	ENSSSCG00000034511
ENSSSCG00000026006	ENSSSCG00000034524
ENSSSCG00000026106	ENSSSCG00000034540
ENSSSCG00000026108	ENSSSCG00000034632
ENSSSCG00000026149	ENSSSCG00000034653
ENSSSCG00000026158	ENSSSCG00000034703
ENSSSCG00000026177	ENSSSCG00000034706
ENSSSCG00000026230	ENSSSCG00000034715
ENSSSCG00000026293	ENSSSCG00000034727
ENSSSCG00000026301	ENSSSCG00000034752
ENSSSCG00000026354	ENSSSCG00000034753
ENSSSCG00000026389	ENSSSCG00000034768
ENSSSCG00000026412	ENSSSCG00000034782
ENSSSCG00000026422	ENSSSCG00000034810
ENSSSCG00000026430	ENSSSCG00000034843
ENSSSCG00000026486	ENSSSCG00000034859
ENSSSCG00000026502	ENSSSCG00000034864
ENSSSCG00000026506	ENSSSCG00000034879
ENSSSCG00000026517	ENSSSCG00000034898
ENSSSCG00000026520	ENSSSCG00000034973
ENSSSCG00000026583	ENSSSCG00000035018
ENSSSCG00000026596	ENSSSCG00000035051
ENSSSCG00000026612	ENSSSCG00000035059
ENSSSCG00000026622	ENSSSCG00000035120
ENSSSCG00000026705	ENSSSCG00000035142
ENSSSCG00000026707	ENSSSCG00000035176
ENSSSCG00000026710	ENSSSCG00000035211
ENSSSCG00000026731	ENSSSCG00000035221
ENSSSCG00000026829	ENSSSCG00000035230
ENSSSCG00000026849	ENSSSCG00000035244
ENSSSCG00000026850	ENSSSCG00000035256
ENSSSCG00000026914	ENSSSCG00000035258
ENSSSCG00000026932	ENSSSCG00000035276
ENSSSCG00000026954	ENSSSCG00000035293
ENSSSCG00000026959	ENSSSCG00000035304
ENSSSCG00000026969	ENSSSCG00000035390
ENSSSCG00000026984	ENSSSCG00000035402
ENSSSCG00000026985	ENSSSCG00000035414
ENSSSCG00000027016	ENSSSCG00000035445
ENSSSCG00000027053	ENSSSCG00000035524
ENSSSCG00000027060	ENSSSCG00000035570
ENSSSCG00000027106	ENSSSCG00000035582
ENSSSCG00000027110	ENSSSCG00000035586
ENSSSCG00000027131	ENSSSCG00000035621
ENSSSCG00000027153	ENSSSCG00000035648
ENSSSCG00000027160	ENSSSCG00000035657
ENSSSCG00000027197	ENSSSCG00000035663
ENSSSCG00000027251	ENSSSCG00000035664
ENSSSCG00000027293	ENSSSCG00000035667
ENSSSCG00000027294	ENSSSCG00000035686
ENSSSCG00000027312	ENSSSCG00000035755
ENSSSCG00000027334	ENSSSCG00000035756
ENSSSCG00000027348	ENSSSCG00000035827
ENSSSCG00000027351	ENSSSCG00000035876
ENSSSCG00000027371	ENSSSCG00000035883
ENSSSCG00000027381	ENSSSCG00000035887
ENSSSCG00000027403	ENSSSCG00000035901
ENSSSCG00000027443	ENSSSCG00000035908
ENSSSCG00000027444	ENSSSCG00000035941
ENSSSCG00000027525	ENSSSCG00000035945
ENSSSCG00000027526	ENSSSCG00000035958
ENSSSCG00000027538	ENSSSCG00000035960
ENSSSCG00000027541	ENSSSCG00000035965
ENSSSCG00000027565	ENSSSCG00000035967
ENSSSCG00000027657	ENSSSCG00000035973
ENSSSCG00000027688	ENSSSCG00000035991
ENSSSCG00000027723	ENSSSCG00000036036
ENSSSCG00000027855	ENSSSCG00000036050
ENSSSCG00000027865	ENSSSCG00000036060
ENSSSCG00000027869	ENSSSCG00000036089
ENSSSCG00000027872	ENSSSCG00000036113
ENSSSCG00000027875	ENSSSCG00000036119
ENSSSCG00000027916	ENSSSCG00000036129
ENSSSCG00000027941	ENSSSCG00000036139
ENSSSCG00000028035	ENSSSCG00000036158
ENSSSCG00000028060	ENSSSCG00000036160
ENSSSCG00000028065	ENSSSCG00000036285
ENSSSCG00000028104	ENSSSCG00000036352
ENSSSCG00000028113	ENSSSCG00000036387
ENSSSCG00000028135	ENSSSCG00000036391
ENSSSCG00000028148	ENSSSCG00000036408
ENSSSCG00000028149	ENSSSCG00000036446
ENSSSCG00000028159	ENSSSCG00000036457
ENSSSCG00000028182	ENSSSCG00000036483
ENSSSCG00000028190	ENSSSCG00000036494
ENSSSCG00000028197	ENSSSCG00000036520
ENSSSCG00000028237	ENSSSCG00000036532
ENSSSCG00000028258	ENSSSCG00000036553
ENSSSCG00000028293	ENSSSCG00000036554
ENSSSCG00000028343	ENSSSCG00000036630
ENSSSCG00000028346	ENSSSCG00000036702
ENSSSCG00000028350	ENSSSCG00000036712
ENSSSCG00000028381	ENSSSCG00000036746
ENSSSCG00000028414	ENSSSCG00000036758
ENSSSCG00000028454	ENSSSCG00000036775
ENSSSCG00000028464	ENSSSCG00000036787
ENSSSCG00000028475	ENSSSCG00000036790
ENSSSCG00000028481	ENSSSCG00000036791
ENSSSCG00000028509	ENSSSCG00000036824
ENSSSCG00000028530	ENSSSCG00000036832
ENSSSCG00000028552	ENSSSCG00000036855
ENSSSCG00000028572	ENSSSCG00000036877
ENSSSCG00000028587	ENSSSCG00000036938
ENSSSCG00000028593	ENSSSCG00000036944
ENSSSCG00000028612	ENSSSCG00000036947
ENSSSCG00000028637	ENSSSCG00000036954
ENSSSCG00000028638	ENSSSCG00000036960
ENSSSCG00000028663	ENSSSCG00000036964
ENSSSCG00000028707	ENSSSCG00000036965
ENSSSCG00000028712	ENSSSCG00000037002
ENSSSCG00000028724	ENSSSCG00000037019
ENSSSCG00000028735	ENSSSCG00000037024
ENSSSCG00000028786	ENSSSCG00000037061
ENSSSCG00000028788	ENSSSCG00000037102
ENSSSCG00000028790	ENSSSCG00000037143
ENSSSCG00000028867	ENSSSCG00000037151
ENSSSCG00000028886	ENSSSCG00000037193
ENSSSCG00000028905	ENSSSCG00000037299
ENSSSCG00000028911	ENSSSCG00000037304
ENSSSCG00000028969	ENSSSCG00000037364
ENSSSCG00000028974	ENSSSCG00000037376
ENSSSCG00000028976	ENSSSCG00000037384
ENSSSCG00000028977	ENSSSCG00000037445
ENSSSCG00000029043	ENSSSCG00000037494
ENSSSCG00000029175	ENSSSCG00000037499
ENSSSCG00000029183	ENSSSCG00000037516
ENSSSCG00000029198	ENSSSCG00000037531
ENSSSCG00000029199	ENSSSCG00000037541
ENSSSCG00000029200	ENSSSCG00000037559
ENSSSCG00000029201	ENSSSCG00000037646
ENSSSCG00000029228	ENSSSCG00000037663
ENSSSCG00000029261	ENSSSCG00000037669
ENSSSCG00000029281	ENSSSCG00000037670
ENSSSCG00000029295	ENSSSCG00000037671
ENSSSCG00000029348	ENSSSCG00000037682
ENSSSCG00000029438	ENSSSCG00000037705
ENSSSCG00000029468	ENSSSCG00000037735
ENSSSCG00000029511	ENSSSCG00000037793
ENSSSCG00000029519	ENSSSCG00000037835
ENSSSCG00000029539	ENSSSCG00000037854
ENSSSCG00000029553	ENSSSCG00000037869
ENSSSCG00000029593	ENSSSCG00000037885
ENSSSCG00000029608	ENSSSCG00000038001
ENSSSCG00000029651	ENSSSCG00000038008
ENSSSCG00000029656	ENSSSCG00000038009
ENSSSCG00000029668	ENSSSCG00000038013
ENSSSCG00000029697	ENSSSCG00000038043
ENSSSCG00000029710	ENSSSCG00000038081
ENSSSCG00000029711	ENSSSCG00000038126
ENSSSCG00000029714	ENSSSCG00000038148
ENSSSCG00000029745	ENSSSCG00000038220
ENSSSCG00000029753	ENSSSCG00000038226
ENSSSCG00000029813	ENSSSCG00000038255
ENSSSCG00000029860	ENSSSCG00000038296
ENSSSCG00000029945	ENSSSCG00000038307
ENSSSCG00000029989	ENSSSCG00000038364
ENSSSCG00000029998	ENSSSCG00000038397
ENSSSCG00000030015	ENSSSCG00000038417
ENSSSCG00000030018	ENSSSCG00000038420
ENSSSCG00000030149	ENSSSCG00000038428
ENSSSCG00000030153	ENSSSCG00000038452
ENSSSCG00000030154	ENSSSCG00000038488
ENSSSCG00000030155	ENSSSCG00000038492
ENSSSCG00000030167	ENSSSCG00000038520
ENSSSCG00000030174	ENSSSCG00000038534
ENSSSCG00000030197	ENSSSCG00000038543
ENSSSCG00000030204	ENSSSCG00000038554
ENSSSCG00000030209	ENSSSCG00000038573
ENSSSCG00000030211	ENSSSCG00000038635
ENSSSCG00000030225	ENSSSCG00000038650
ENSSSCG00000030241	ENSSSCG00000038685
ENSSSCG00000030269	ENSSSCG00000038713
ENSSSCG00000030271	ENSSSCG00000038727
ENSSSCG00000030278	ENSSSCG00000038731
ENSSSCG00000030291	ENSSSCG00000038735
ENSSSCG00000030294	ENSSSCG00000038766
ENSSSCG00000030309	ENSSSCG00000038768
ENSSSCG00000030318	ENSSSCG00000038776
ENSSSCG00000030335	ENSSSCG00000038785
ENSSSCG00000030345	ENSSSCG00000038806
ENSSSCG00000030354	ENSSSCG00000038854
ENSSSCG00000030362	ENSSSCG00000038889
ENSSSCG00000030386	ENSSSCG00000038907
ENSSSCG00000030396	ENSSSCG00000038929
ENSSSCG00000030408	ENSSSCG00000038940
ENSSSCG00000030426	ENSSSCG00000038943
ENSSSCG00000030435	ENSSSCG00000038949
ENSSSCG00000030461	ENSSSCG00000038956
ENSSSCG00000030478	ENSSSCG00000038967
ENSSSCG00000030487	ENSSSCG00000038977
ENSSSCG00000030493	ENSSSCG00000038989
ENSSSCG00000030511	ENSSSCG00000038992
ENSSSCG00000030515	ENSSSCG00000039012
ENSSSCG00000030546	ENSSSCG00000039024
ENSSSCG00000030597	ENSSSCG00000039095
ENSSSCG00000030623	ENSSSCG00000039119
ENSSSCG00000030632	ENSSSCG00000039144
ENSSSCG00000030637	ENSSSCG00000039161
ENSSSCG00000030660	ENSSSCG00000039212
ENSSSCG00000030685	ENSSSCG00000039214
ENSSSCG00000030732	ENSSSCG00000039258
ENSSSCG00000030957	ENSSSCG00000039265
ENSSSCG00000030998	ENSSSCG00000039267
ENSSSCG00000031077	ENSSSCG00000039290
ENSSSCG00000031123	ENSSSCG00000039301
ENSSSCG00000031212	ENSSSCG00000039321
ENSSSCG00000031236	ENSSSCG00000039327
ENSSSCG00000031247	ENSSSCG00000039390
ENSSSCG00000031262	ENSSSCG00000039392
ENSSSCG00000031321	ENSSSCG00000039407
ENSSSCG00000031329	ENSSSCG00000039412
ENSSSCG00000031346	ENSSSCG00000039426
ENSSSCG00000031361	ENSSSCG00000039498
ENSSSCG00000031373	ENSSSCG00000039522
ENSSSCG00000031398	ENSSSCG00000039541
ENSSSCG00000031429	ENSSSCG00000039546
ENSSSCG00000031441	ENSSSCG00000039549
ENSSSCG00000031442	ENSSSCG00000039550
ENSSSCG00000031459	ENSSSCG00000039557
ENSSSCG00000031461	ENSSSCG00000039563
ENSSSCG00000031465	ENSSSCG00000039568
ENSSSCG00000031509	ENSSSCG00000039609
ENSSSCG00000031510	ENSSSCG00000039635
ENSSSCG00000031524	ENSSSCG00000039677
ENSSSCG00000031530	ENSSSCG00000039679
ENSSSCG00000031550	ENSSSCG00000039710
ENSSSCG00000031579	ENSSSCG00000039740
ENSSSCG00000031593	ENSSSCG00000039769
ENSSSCG00000031598	ENSSSCG00000039770
ENSSSCG00000031600	ENSSSCG00000039825
ENSSSCG00000031615	ENSSSCG00000039841
ENSSSCG00000031630	ENSSSCG00000039854
ENSSSCG00000031694	ENSSSCG00000039861
ENSSSCG00000031706	ENSSSCG00000039867
ENSSSCG00000031712	ENSSSCG00000039909
ENSSSCG00000031738	ENSSSCG00000039916
ENSSSCG00000031773	ENSSSCG00000039946
ENSSSCG00000031782	ENSSSCG00000039969
ENSSSCG00000031789	ENSSSCG00000039983
ENSSSCG00000031855	ENSSSCG00000039986
ENSSSCG00000031857	ENSSSCG00000040007
ENSSSCG00000031871	ENSSSCG00000040013
ENSSSCG00000031882	ENSSSCG00000040037
ENSSSCG00000031901	ENSSSCG00000040073
ENSSSCG00000031924	ENSSSCG00000040095
ENSSSCG00000031951	ENSSSCG00000040140
ENSSSCG00000031954	ENSSSCG00000040154
ENSSSCG00000032007	ENSSSCG00000040160
ENSSSCG00000032015	ENSSSCG00000040164
ENSSSCG00000032028	ENSSSCG00000040166
ENSSSCG00000032078	ENSSSCG00000040177
ENSSSCG00000032080	ENSSSCG00000040183
ENSSSCG00000032082	ENSSSCG00000040199
ENSSSCG00000032116	ENSSSCG00000040281
ENSSSCG00000032146	ENSSSCG00000040334
ENSSSCG00000032149	ENSSSCG00000040359
ENSSSCG00000032160	ENSSSCG00000040373
ENSSSCG00000032176	ENSSSCG00000040377
ENSSSCG00000032202	ENSSSCG00000040385
ENSSSCG00000032235	ENSSSCG00000040411
ENSSSCG00000032249	ENSSSCG00000040434
ENSSSCG00000032250	ENSSSCG00000040449
ENSSSCG00000032311	ENSSSCG00000040533
ENSSSCG00000032340	ENSSSCG00000040554
ENSSSCG00000032366	ENSSSCG00000040570
ENSSSCG00000032374	ENSSSCG00000040617
ENSSSCG00000032381	ENSSSCG00000040638
ENSSSCG00000032403	ENSSSCG00000040657
ENSSSCG00000032411	ENSSSCG00000040710
ENSSSCG00000032423	ENSSSCG00000040732
ENSSSCG00000032430	ENSSSCG00000040793
ENSSSCG00000032445	ENSSSCG00000040824
ENSSSCG00000032450	ENSSSCG00000040881
ENSSSCG00000032452	ENSSSCG00000040912
ENSSSCG00000032473	ENSSSCG00000040919
ENSSSCG00000032481	ENSSSCG00000040931
ENSSSCG00000032498	ENSSSCG00000040934
ENSSSCG00000032506	ENSSSCG00000040937
ENSSSCG00000032532	ENSSSCG00000040977
ENSSSCG00000032583	ENSSSCG00000040984
ENSSSCG00000032612	ENSSSCG00000041087
ENSSSCG00000032619	ENSSSCG00000041269
ENSSSCG00000032622	ENSSSCG00000041339
ENSSSCG00000032672	ENSSSCG00000041425
ENSSSCG00000032698	ENSSSCG00000041667
ENSSSCG00000032710	ENSSSCG00000041692
ENSSSCG00000032715	ENSSSCG00000041811
ENSSSCG00000032778	ENSSSCG00000041972
ENSSSCG00000032820	ENSSSCG00000042191
ENSSSCG00000032849	ENSSSCG00000042524
ENSSSCG00000032909	ENSSSCG00000042726
ENSSSCG00000032919	ENSSSCG00000042856
ENSSSCG00000032921	ENSSSCG00000043116
ENSSSCG00000032929	ENSSSCG00000043309
ENSSSCG00000032936	ENSSSCG00000043454
ENSSSCG00000032960	ENSSSCG00000044084
ENSSSCG00000032967	ENSSSCG00000044183
ENSSSCG00000032986	ENSSSCG00000044221
ENSSSCG00000032994	ENSSSCG00000044225
ENSSSCG00000032999	ENSSSCG00000044239
ENSSSCG00000033025	ENSSSCG00000044269
ENSSSCG00000033095	ENSSSCG00000044542
ENSSSCG00000033115	ENSSSCG00000044923
ENSSSCG00000033146	ENSSSCG00000045147
ENSSSCG00000033149	ENSSSCG00000045423
ENSSSCG00000033155	ENSSSCG00000045565
ENSSSCG00000033180	ENSSSCG00000045692
ENSSSCG00000033191	ENSSSCG00000045839
ENSSSCG00000033213	ENSSSCG00000046071
ENSSSCG00000033222	ENSSSCG00000046182
ENSSSCG00000033245	ENSSSCG00000046246
ENSSSCG00000033257	ENSSSCG00000046252
ENSSSCG00000033278	ENSSSCG00000046358
ENSSSCG00000033291	ENSSSCG00000046452
ENSSSCG00000033311	ENSSSCG00000046588
ENSSSCG00000033333	ENSSSCG00000046611
ENSSSCG00000033337	ENSSSCG00000046740
ENSSSCG00000033373	ENSSSCG00000046977
ENSSSCG00000033414	ENSSSCG00000047468
ENSSSCG00000033444	ENSSSCG00000047477
ENSSSCG00000033451	ENSSSCG00000047502
ENSSSCG00000033496	ENSSSCG00000047832
ENSSSCG00000033512	ENSSSCG00000048195
ENSSSCG00000033518	ENSSSCG00000048260
ENSSSCG00000033546	ENSSSCG00000048537
ENSSSCG00000033570	ENSSSCG00000048674
ENSSSCG00000033602	ENSSSCG00000048746
ENSSSCG00000033682	ENSSSCG00000048996
ENSSSCG00000033689	ENSSSCG00000049087
ENSSSCG00000033708	ENSSSCG00000049515
ENSSSCG00000033740	ENSSSCG00000049725
ENSSSCG00000033741	ENSSSCG00000049861
ENSSSCG00000033753	ENSSSCG00000050527
ENSSSCG00000033759	ENSSSCG00000050569
ENSSSCG00000033792	ENSSSCG00000050599
ENSSSCG00000033805	ENSSSCG00000050940
ENSSSCG00000033806	ENSSSCG00000051264
ENSSSCG00000033811	ENSSSCG00000051306
ENSSSCG00000033858	ENSSSCG00000051352
ENSSSCG00000033860	ENSSSCG00000051640
ENSSSCG00000033885	ENSSSCG00000051794
ENSSSCG00000033912	ENSSSCG00000051819
ENSSSCG00000033946	ENSSSCG00000051892
ENSSSCG00000033958	ENSSSCG00000052357
ENSSSCG00000033983	ENSSSCG00000052449
ENSSSCG00000034039	ENSSSCG00000052472
ENSSSCG00000034086	ENSSSCG00000052569
ENSSSCG00000034090	ENSSSCG00000052605
ENSSSCG00000034096	ENSSSCG00000052939
ENSSSCG00000034139	ENSSSCG00000053150
ENSSSCG00000034167	ENSSSCG00000053171
ENSSSCG00000034191	ENSSSCG00000053209
ENSSSCG00000034197	ENSSSCG00000053210
ENSSSCG00000034203	ENSSSCG00000053405
ENSSSCG00000034259	ENSSSCG00000053422
ENSSSCG00000034265	ENSSSCG00000053658
ENSSSCG00000034272	ENSSSCG00000054142
ENSSSCG00000034278	ENSSSCG00000054170
ENSSSCG00000034282	ENSSSCG00000054264
ENSSSCG00000034345	ENSSSCG00000054274
ENSSSCG00000034347	ENSSSCG00000054286
ENSSSCG00000034367	ENSSSCG00000054426
[truncated: 546 more rows]

## Sheet: ssc-miR-497_5
Only WT ssc-miR-497_5 Targets	Only ET ssc-miR-497_5 Targets	WT ssc-miR-497_5 Targets AND ET ssc-miR-497_5 Targets
ENSSSCG00000000019	ENSSSCG00000000005	ENSSSCG00000000022
ENSSSCG00000000021	ENSSSCG00000000018	ENSSSCG00000000066
ENSSSCG00000000026	ENSSSCG00000000031	ENSSSCG00000000167
ENSSSCG00000000034	ENSSSCG00000000093	ENSSSCG00000000182
ENSSSCG00000000037	ENSSSCG00000000146	ENSSSCG00000000290
ENSSSCG00000000038	ENSSSCG00000000382	ENSSSCG00000000735
ENSSSCG00000000039	ENSSSCG00000000402	ENSSSCG00000000748
ENSSSCG00000000072	ENSSSCG00000000536	ENSSSCG00000001004
ENSSSCG00000000076	ENSSSCG00000000856	ENSSSCG00000001346
ENSSSCG00000000079	ENSSSCG00000000983	ENSSSCG00000001457
ENSSSCG00000000104	ENSSSCG00000001101	ENSSSCG00000001534
ENSSSCG00000000105	ENSSSCG00000001426	ENSSSCG00000001744
ENSSSCG00000000107	ENSSSCG00000001499	ENSSSCG00000001817
ENSSSCG00000000108	ENSSSCG00000001500	ENSSSCG00000001930
ENSSSCG00000000137	ENSSSCG00000001560	ENSSSCG00000002051
ENSSSCG00000000142	ENSSSCG00000001592	ENSSSCG00000002333
ENSSSCG00000000144	ENSSSCG00000001620	ENSSSCG00000002389
ENSSSCG00000000151	ENSSSCG00000001661	ENSSSCG00000002495
ENSSSCG00000000160	ENSSSCG00000001823	ENSSSCG00000002547
ENSSSCG00000000161	ENSSSCG00000001900	ENSSSCG00000002652
ENSSSCG00000000164	ENSSSCG00000001993	ENSSSCG00000002697
ENSSSCG00000000176	ENSSSCG00000002314	ENSSSCG00000002740
ENSSSCG00000000199	ENSSSCG00000002452	ENSSSCG00000003145
ENSSSCG00000000214	ENSSSCG00000002460	ENSSSCG00000003234
ENSSSCG00000000220	ENSSSCG00000002494	ENSSSCG00000003264
ENSSSCG00000000228	ENSSSCG00000002526	ENSSSCG00000003366
ENSSSCG00000000232	ENSSSCG00000002633	ENSSSCG00000003369
ENSSSCG00000000236	ENSSSCG00000002640	ENSSSCG00000003374
ENSSSCG00000000240	ENSSSCG00000002681	ENSSSCG00000003379
ENSSSCG00000000251	ENSSSCG00000002709	ENSSSCG00000003401
ENSSSCG00000000262	ENSSSCG00000002712	ENSSSCG00000003429
ENSSSCG00000000276	ENSSSCG00000002822	ENSSSCG00000003460
ENSSSCG00000000297	ENSSSCG00000003000	ENSSSCG00000004017
ENSSSCG00000000299	ENSSSCG00000003016	ENSSSCG00000004022
ENSSSCG00000000364	ENSSSCG00000003154	ENSSSCG00000004332
ENSSSCG00000000396	ENSSSCG00000003307	ENSSSCG00000004505
ENSSSCG00000000401	ENSSSCG00000003344	ENSSSCG00000004508
ENSSSCG00000000436	ENSSSCG00000003348	ENSSSCG00000004643
ENSSSCG00000000439	ENSSSCG00000003352	ENSSSCG00000004755
ENSSSCG00000000477	ENSSSCG00000003377	ENSSSCG00000005024
ENSSSCG00000000478	ENSSSCG00000003386	ENSSSCG00000005425
ENSSSCG00000000486	ENSSSCG00000003393	ENSSSCG00000005611
ENSSSCG00000000516	ENSSSCG00000003423	ENSSSCG00000005640
ENSSSCG00000000517	ENSSSCG00000003569	ENSSSCG00000005740
ENSSSCG00000000519	ENSSSCG00000003589	ENSSSCG00000005904
ENSSSCG00000000522	ENSSSCG00000003648	ENSSSCG00000005952
ENSSSCG00000000531	ENSSSCG00000003680	ENSSSCG00000006084
ENSSSCG00000000534	ENSSSCG00000003847	ENSSSCG00000006098
ENSSSCG00000000551	ENSSSCG00000003909	ENSSSCG00000006127
ENSSSCG00000000553	ENSSSCG00000003913	ENSSSCG00000006177
ENSSSCG00000000559	ENSSSCG00000003921	ENSSSCG00000006353
ENSSSCG00000000571	ENSSSCG00000003975	ENSSSCG00000006522
ENSSSCG00000000579	ENSSSCG00000004010	ENSSSCG00000006543
ENSSSCG00000000580	ENSSSCG00000004081	ENSSSCG00000006626
ENSSSCG00000000587	ENSSSCG00000004093	ENSSSCG00000006643
ENSSSCG00000000588	ENSSSCG00000004110	ENSSSCG00000006810
ENSSSCG00000000598	ENSSSCG00000004165	ENSSSCG00000006930
ENSSSCG00000000601	ENSSSCG00000004294	ENSSSCG00000006939
ENSSSCG00000000607	ENSSSCG00000004322	ENSSSCG00000007093
ENSSSCG00000000611	ENSSSCG00000004361	ENSSSCG00000007179
ENSSSCG00000000612	ENSSSCG00000004373	ENSSSCG00000007188
ENSSSCG00000000625	ENSSSCG00000004387	ENSSSCG00000007311
ENSSSCG00000000653	ENSSSCG00000004733	ENSSSCG00000007317
ENSSSCG00000000657	ENSSSCG00000004898	ENSSSCG00000007466
ENSSSCG00000000685	ENSSSCG00000004901	ENSSSCG00000007565
ENSSSCG00000000687	ENSSSCG00000005095	ENSSSCG00000007955
ENSSSCG00000000690	ENSSSCG00000005529	ENSSSCG00000008009
ENSSSCG00000000691	ENSSSCG00000005575	ENSSSCG00000008044
ENSSSCG00000000703	ENSSSCG00000005588	ENSSSCG00000008058
ENSSSCG00000000707	ENSSSCG00000005589	ENSSSCG00000008292
ENSSSCG00000000708	ENSSSCG00000005636	ENSSSCG00000008445
ENSSSCG00000000712	ENSSSCG00000005651	ENSSSCG00000008574
ENSSSCG00000000720	ENSSSCG00000005706	ENSSSCG00000008659
ENSSSCG00000000721	ENSSSCG00000005713	ENSSSCG00000008701
ENSSSCG00000000723	ENSSSCG00000005901	ENSSSCG00000008788
ENSSSCG00000000728	ENSSSCG00000005951	ENSSSCG00000009246
ENSSSCG00000000732	ENSSSCG00000005959	ENSSSCG00000009293
ENSSSCG00000000734	ENSSSCG00000006014	ENSSSCG00000009432
ENSSSCG00000000740	ENSSSCG00000006099	ENSSSCG00000009563
ENSSSCG00000000742	ENSSSCG00000006100	ENSSSCG00000009589
ENSSSCG00000000746	ENSSSCG00000006383	ENSSSCG00000009614
ENSSSCG00000000755	ENSSSCG00000006495	ENSSSCG00000009683
ENSSSCG00000000760	ENSSSCG00000006588	ENSSSCG00000009931
ENSSSCG00000000769	ENSSSCG00000006667	ENSSSCG00000009934
ENSSSCG00000000783	ENSSSCG00000006735	ENSSSCG00000010034
ENSSSCG00000000791	ENSSSCG00000006760	ENSSSCG00000010176
ENSSSCG00000000799	ENSSSCG00000006790	ENSSSCG00000010212
ENSSSCG00000000804	ENSSSCG00000006828	ENSSSCG00000010214
ENSSSCG00000000806	ENSSSCG00000006948	ENSSSCG00000010876
ENSSSCG00000000838	ENSSSCG00000007076	ENSSSCG00000010959
ENSSSCG00000000846	ENSSSCG00000007143	ENSSSCG00000011043
ENSSSCG00000000853	ENSSSCG00000007198	ENSSSCG00000011068
ENSSSCG00000000857	ENSSSCG00000007253	ENSSSCG00000011090
ENSSSCG00000000864	ENSSSCG00000007289	ENSSSCG00000011107
ENSSSCG00000000870	ENSSSCG00000007348	ENSSSCG00000011136
ENSSSCG00000000884	ENSSSCG00000007356	ENSSSCG00000011162
ENSSSCG00000000900	ENSSSCG00000007359	ENSSSCG00000011274
ENSSSCG00000000906	ENSSSCG00000007425	ENSSSCG00000011295
ENSSSCG00000000907	ENSSSCG00000007472	ENSSSCG00000011332
ENSSSCG00000000908	ENSSSCG00000007517	ENSSSCG00000011575
ENSSSCG00000000918	ENSSSCG00000007543	ENSSSCG00000011686
ENSSSCG00000000939	ENSSSCG00000007704	ENSSSCG00000011770
ENSSSCG00000000940	ENSSSCG00000007754	ENSSSCG00000012035
ENSSSCG00000000941	ENSSSCG00000007814	ENSSSCG00000012063
ENSSSCG00000000943	ENSSSCG00000007878	ENSSSCG00000012426
ENSSSCG00000000958	ENSSSCG00000007950	ENSSSCG00000012607
ENSSSCG00000000972	ENSSSCG00000008041	ENSSSCG00000012619
ENSSSCG00000000973	ENSSSCG00000008183	ENSSSCG00000012663
ENSSSCG00000000980	ENSSSCG00000008262	ENSSSCG00000012731
ENSSSCG00000000985	ENSSSCG00000008340	ENSSSCG00000012767
ENSSSCG00000000998	ENSSSCG00000008386	ENSSSCG00000012769
ENSSSCG00000001000	ENSSSCG00000008499	ENSSSCG00000012817
ENSSSCG00000001009	ENSSSCG00000008618	ENSSSCG00000012844
ENSSSCG00000001022	ENSSSCG00000008754	ENSSSCG00000012927
ENSSSCG00000001036	ENSSSCG00000008868	ENSSSCG00000012944
ENSSSCG00000001038	ENSSSCG00000008986	ENSSSCG00000013008
ENSSSCG00000001042	ENSSSCG00000008993	ENSSSCG00000013072
ENSSSCG00000001064	ENSSSCG00000009176	ENSSSCG00000013106
ENSSSCG00000001075	ENSSSCG00000009300	ENSSSCG00000013263
ENSSSCG00000001076	ENSSSCG00000009305	ENSSSCG00000013296
ENSSSCG00000001087	ENSSSCG00000009381	ENSSSCG00000013638
ENSSSCG00000001091	ENSSSCG00000009672	ENSSSCG00000013885
ENSSSCG00000001097	ENSSSCG00000009693	ENSSSCG00000013928
ENSSSCG00000001099	ENSSSCG00000009729	ENSSSCG00000014285
ENSSSCG00000001132	ENSSSCG00000009754	ENSSSCG00000014303
ENSSSCG00000001203	ENSSSCG00000009777	ENSSSCG00000014399
ENSSSCG00000001204	ENSSSCG00000009839	ENSSSCG00000014431
ENSSSCG00000001247	ENSSSCG00000009855	ENSSSCG00000014598
ENSSSCG00000001372	ENSSSCG00000009876	ENSSSCG00000014891
ENSSSCG00000001398	ENSSSCG00000009885	ENSSSCG00000015099
ENSSSCG00000001418	ENSSSCG00000009958	ENSSSCG00000015402
ENSSSCG00000001433	ENSSSCG00000010081	ENSSSCG00000015482
ENSSSCG00000001469	ENSSSCG00000010135	ENSSSCG00000015539
ENSSSCG00000001474	ENSSSCG00000010187	ENSSSCG00000015595
ENSSSCG00000001481	ENSSSCG00000010253	ENSSSCG00000016052
ENSSSCG00000001486	ENSSSCG00000010289	ENSSSCG00000016211
ENSSSCG00000001487	ENSSSCG00000010311	ENSSSCG00000016213
ENSSSCG00000001488	ENSSSCG00000010316	ENSSSCG00000016216
ENSSSCG00000001497	ENSSSCG00000010384	ENSSSCG00000016263
ENSSSCG00000001498	ENSSSCG00000010392	ENSSSCG00000016374
ENSSSCG00000001503	ENSSSCG00000010394	ENSSSCG00000016520
ENSSSCG00000001507	ENSSSCG00000010507	ENSSSCG00000016545
ENSSSCG00000001516	ENSSSCG00000010521	ENSSSCG00000016548
ENSSSCG00000001520	ENSSSCG00000010538	ENSSSCG00000016845
ENSSSCG00000001539	ENSSSCG00000010604	ENSSSCG00000017003
ENSSSCG00000001546	ENSSSCG00000010682	ENSSSCG00000017142
ENSSSCG00000001549	ENSSSCG00000010743	ENSSSCG00000017272
ENSSSCG00000001550	ENSSSCG00000010894	ENSSSCG00000017294
ENSSSCG00000001553	ENSSSCG00000011049	ENSSSCG00000017535
ENSSSCG00000001554	ENSSSCG00000011129	ENSSSCG00000017553
ENSSSCG00000001556	ENSSSCG00000011259	ENSSSCG00000017835
ENSSSCG00000001561	ENSSSCG00000011532	ENSSSCG00000017868
ENSSSCG00000001563	ENSSSCG00000011561	ENSSSCG00000018009
ENSSSCG00000001564	ENSSSCG00000011592	ENSSSCG00000018053
ENSSSCG00000001573	ENSSSCG00000011880	ENSSSCG00000020665
ENSSSCG00000001594	ENSSSCG00000011914	ENSSSCG00000020986
ENSSSCG00000001616	ENSSSCG00000012089	ENSSSCG00000021436
ENSSSCG00000001619	ENSSSCG00000012122	ENSSSCG00000021562
ENSSSCG00000001629	ENSSSCG00000012179	ENSSSCG00000022149
ENSSSCG00000001651	ENSSSCG00000012308	ENSSSCG00000022446
ENSSSCG00000001654	ENSSSCG00000012386	ENSSSCG00000022486
ENSSSCG00000001664	ENSSSCG00000012561	ENSSSCG00000022616
ENSSSCG00000001679	ENSSSCG00000012644	ENSSSCG00000023306
ENSSSCG00000001682	ENSSSCG00000012649	ENSSSCG00000023408
ENSSSCG00000001689	ENSSSCG00000012656	ENSSSCG00000023662
ENSSSCG00000001692	ENSSSCG00000012711	ENSSSCG00000023880
ENSSSCG00000001696	ENSSSCG00000012966	ENSSSCG00000023907
ENSSSCG00000001700	ENSSSCG00000012984	ENSSSCG00000023929
ENSSSCG00000001710	ENSSSCG00000013249	ENSSSCG00000024001
ENSSSCG00000001715	ENSSSCG00000013252	ENSSSCG00000024059
ENSSSCG00000001729	ENSSSCG00000013457	ENSSSCG00000024108
ENSSSCG00000001731	ENSSSCG00000013616	ENSSSCG00000024189
ENSSSCG00000001760	ENSSSCG00000013856	ENSSSCG00000024254
ENSSSCG00000001770	ENSSSCG00000013859	ENSSSCG00000024361
ENSSSCG00000001775	ENSSSCG00000013915	ENSSSCG00000024385
ENSSSCG00000001793	ENSSSCG00000014046	ENSSSCG00000024513
ENSSSCG00000001810	ENSSSCG00000014149	ENSSSCG00000024564
ENSSSCG00000001814	ENSSSCG00000014177	ENSSSCG00000025097
ENSSSCG00000001819	ENSSSCG00000014437	ENSSSCG00000025182
ENSSSCG00000001850	ENSSSCG00000014441	ENSSSCG00000026383
ENSSSCG00000001867	ENSSSCG00000014558	ENSSSCG00000026612
ENSSSCG00000001868	ENSSSCG00000014804	ENSSSCG00000027070
ENSSSCG00000001875	ENSSSCG00000014875	ENSSSCG00000027294
ENSSSCG00000001877	ENSSSCG00000015205	ENSSSCG00000027477
ENSSSCG00000001885	ENSSSCG00000015253	ENSSSCG00000027557
ENSSSCG00000001903	ENSSSCG00000015394	ENSSSCG00000027675
ENSSSCG00000001910	ENSSSCG00000015550	ENSSSCG00000027688
ENSSSCG00000001912	ENSSSCG00000015563	ENSSSCG00000027846
ENSSSCG00000001917	ENSSSCG00000015694	ENSSSCG00000028381
ENSSSCG00000001931	ENSSSCG00000015713	ENSSSCG00000028446
ENSSSCG00000001966	ENSSSCG00000015720	ENSSSCG00000028600
ENSSSCG00000001968	ENSSSCG00000015729	ENSSSCG00000028694
ENSSSCG00000001970	ENSSSCG00000015930	ENSSSCG00000028707
ENSSSCG00000001972	ENSSSCG00000016101	ENSSSCG00000028777
ENSSSCG00000001983	ENSSSCG00000016151	ENSSSCG00000028889
ENSSSCG00000001984	ENSSSCG00000016275	ENSSSCG00000029334
ENSSSCG00000001989	ENSSSCG00000016298	ENSSSCG00000029538
ENSSSCG00000001994	ENSSSCG00000016335	ENSSSCG00000029627
ENSSSCG00000002013	ENSSSCG00000016400	ENSSSCG00000029815
ENSSSCG00000002016	ENSSSCG00000016406	ENSSSCG00000030361
ENSSSCG00000002023	ENSSSCG00000016438	ENSSSCG00000030386
ENSSSCG00000002025	ENSSSCG00000016512	ENSSSCG00000030420
ENSSSCG00000002050	ENSSSCG00000016696	ENSSSCG00000030451
ENSSSCG00000002135	ENSSSCG00000017010	ENSSSCG00000031144
ENSSSCG00000002243	ENSSSCG00000017091	ENSSSCG00000031489
ENSSSCG00000002245	ENSSSCG00000017209	ENSSSCG00000031617
ENSSSCG00000002251	ENSSSCG00000017259	ENSSSCG00000032073
ENSSSCG00000002252	ENSSSCG00000017297	ENSSSCG00000032116
ENSSSCG00000002257	ENSSSCG00000017359	ENSSSCG00000032134
ENSSSCG00000002262	ENSSSCG00000017383	ENSSSCG00000032778
ENSSSCG00000002267	ENSSSCG00000017494	ENSSSCG00000032932
ENSSSCG00000002268	ENSSSCG00000017528	ENSSSCG00000033155
ENSSSCG00000002269	ENSSSCG00000017641	ENSSSCG00000033363
ENSSSCG00000002277	ENSSSCG00000017752	ENSSSCG00000033570
ENSSSCG00000002292	ENSSSCG00000017783	ENSSSCG00000033654
ENSSSCG00000002296	ENSSSCG00000017804	ENSSSCG00000033885
ENSSSCG00000002309	ENSSSCG00000017809	ENSSSCG00000033946
ENSSSCG00000002311	ENSSSCG00000017865	ENSSSCG00000034070
ENSSSCG00000002329	ENSSSCG00000017874	ENSSSCG00000034101
ENSSSCG00000002330	ENSSSCG00000017879	ENSSSCG00000034265
ENSSSCG00000002337	ENSSSCG00000018016	ENSSSCG00000034278
ENSSSCG00000002344	ENSSSCG00000020686	ENSSSCG00000034347
ENSSSCG00000002350	ENSSSCG00000020749	ENSSSCG00000034615
ENSSSCG00000002355	ENSSSCG00000020859	ENSSSCG00000034625
ENSSSCG00000002366	ENSSSCG00000020864	ENSSSCG00000035442
ENSSSCG00000002368	ENSSSCG00000021053	ENSSSCG00000035873
ENSSSCG00000002370	ENSSSCG00000021363	ENSSSCG00000036062
ENSSSCG00000002374	ENSSSCG00000021393	ENSSSCG00000036155
ENSSSCG00000002377	ENSSSCG00000021467	ENSSSCG00000036201
ENSSSCG00000002381	ENSSSCG00000021871	ENSSSCG00000036322
ENSSSCG00000002383	ENSSSCG00000021880	ENSSSCG00000036403
ENSSSCG00000002388	ENSSSCG00000021906	ENSSSCG00000036686
ENSSSCG00000002390	ENSSSCG00000022080	ENSSSCG00000036772
ENSSSCG00000002397	ENSSSCG00000022538	ENSSSCG00000036835
ENSSSCG00000002404	ENSSSCG00000022757	ENSSSCG00000036880
ENSSSCG00000002411	ENSSSCG00000022758	ENSSSCG00000037305
ENSSSCG00000002425	ENSSSCG00000022823	ENSSSCG00000037395
ENSSSCG00000002434	ENSSSCG00000023267	ENSSSCG00000037557
ENSSSCG00000002450	ENSSSCG00000023296	ENSSSCG00000037621
ENSSSCG00000002456	ENSSSCG00000023301	ENSSSCG00000037634
ENSSSCG00000002457	ENSSSCG00000023362	ENSSSCG00000037647
ENSSSCG00000002461	ENSSSCG00000023569	ENSSSCG00000037995
ENSSSCG00000002464	ENSSSCG00000023727	ENSSSCG00000038156
ENSSSCG00000002467	ENSSSCG00000023747	ENSSSCG00000038370
ENSSSCG00000002497	ENSSSCG00000023866	ENSSSCG00000038550
ENSSSCG00000002508	ENSSSCG00000023973	ENSSSCG00000038627
ENSSSCG00000002517	ENSSSCG00000024396	ENSSSCG00000038905
ENSSSCG00000002525	ENSSSCG00000024420	ENSSSCG00000039010
ENSSSCG00000002533	ENSSSCG00000024587	ENSSSCG00000039157
ENSSSCG00000002540	ENSSSCG00000024697	ENSSSCG00000039185
ENSSSCG00000002559	ENSSSCG00000024714	ENSSSCG00000039311
ENSSSCG00000002632	ENSSSCG00000024814	ENSSSCG00000039336
ENSSSCG00000002648	ENSSSCG00000025393	ENSSSCG00000039397
ENSSSCG00000002660	ENSSSCG00000025602	ENSSSCG00000039538
ENSSSCG00000002664	ENSSSCG00000025689	ENSSSCG00000039767
ENSSSCG00000002666	ENSSSCG00000025820	ENSSSCG00000040208
ENSSSCG00000002672	ENSSSCG00000025892	ENSSSCG00000040337
ENSSSCG00000002688	ENSSSCG00000025953	ENSSSCG00000040446
ENSSSCG00000002701	ENSSSCG00000026103	ENSSSCG00000040452
ENSSSCG00000002703	ENSSSCG00000026164	ENSSSCG00000040479
ENSSSCG00000002707	ENSSSCG00000026196	ENSSSCG00000040690
ENSSSCG00000002722	ENSSSCG00000026254	ENSSSCG00000040943
ENSSSCG00000002736	ENSSSCG00000026268	ENSSSCG00000042523
ENSSSCG00000002739	ENSSSCG00000026569	ENSSSCG00000042539
ENSSSCG00000002743	ENSSSCG00000026617	ENSSSCG00000045005
ENSSSCG00000002767	ENSSSCG00000026863	ENSSSCG00000045703
ENSSSCG00000002783	ENSSSCG00000027207	ENSSSCG00000046003
ENSSSCG00000002795	ENSSSCG00000027299	ENSSSCG00000047080
ENSSSCG00000002804	ENSSSCG00000027342	ENSSSCG00000047664
ENSSSCG00000002807	ENSSSCG00000027669	ENSSSCG00000054656
ENSSSCG00000002812	ENSSSCG00000028036	ENSSSCG00000055162
ENSSSCG00000002813	ENSSSCG00000028076	ENSSSCG00000056350
ENSSSCG00000002836	ENSSSCG00000028227	ENSSSCG00000056685
ENSSSCG00000002841	ENSSSCG00000028287	ENSSSCG00000057214
ENSSSCG00000002844	ENSSSCG00000028501	ENSSSCG00000057415
ENSSSCG00000002849	ENSSSCG00000028504	ENSSSCG00000059551
ENSSSCG00000002855	ENSSSCG00000029077	ENSSSCG00000061966
ENSSSCG00000002891	ENSSSCG00000029161	ENSSSCG00000062599
ENSSSCG00000002893	ENSSSCG00000029185	ENSSSCG00000062791
ENSSSCG00000002952	ENSSSCG00000029279	ENSSSCG00000062912
ENSSSCG00000002960	ENSSSCG00000029482
ENSSSCG00000002988	ENSSSCG00000029569
ENSSSCG00000002989	ENSSSCG00000029598
ENSSSCG00000002996	ENSSSCG00000029621
ENSSSCG00000003018	ENSSSCG00000029624
ENSSSCG00000003042	ENSSSCG00000030253
ENSSSCG00000003047	ENSSSCG00000030262
ENSSSCG00000003068	ENSSSCG00000030467
ENSSSCG00000003069	ENSSSCG00000030616
ENSSSCG00000003072	ENSSSCG00000031105
ENSSSCG00000003081	ENSSSCG00000031130
ENSSSCG00000003090	ENSSSCG00000031423
ENSSSCG00000003103	ENSSSCG00000031660
ENSSSCG00000003107	ENSSSCG00000031707
ENSSSCG00000003111	ENSSSCG00000031716
ENSSSCG00000003134	ENSSSCG00000031898
ENSSSCG00000003143	ENSSSCG00000031941
ENSSSCG00000003187	ENSSSCG00000031979
ENSSSCG00000003195	ENSSSCG00000032067
ENSSSCG00000003199	ENSSSCG00000032162
ENSSSCG00000003204	ENSSSCG00000032188
ENSSSCG00000003222	ENSSSCG00000032216
ENSSSCG00000003236	ENSSSCG00000032390
ENSSSCG00000003251	ENSSSCG00000032397
ENSSSCG00000003253	ENSSSCG00000032434
ENSSSCG00000003259	ENSSSCG00000032438
ENSSSCG00000003278	ENSSSCG00000032522
ENSSSCG00000003306	ENSSSCG00000032996
ENSSSCG00000003329	ENSSSCG00000033074
ENSSSCG00000003334	ENSSSCG00000033107
ENSSSCG00000003353	ENSSSCG00000033176
ENSSSCG00000003354	ENSSSCG00000033189
ENSSSCG00000003398	ENSSSCG00000033385
ENSSSCG00000003400	ENSSSCG00000033620
ENSSSCG00000003413	ENSSSCG00000033669
ENSSSCG00000003428	ENSSSCG00000033873
ENSSSCG00000003432	ENSSSCG00000033922
ENSSSCG00000003434	ENSSSCG00000034137
ENSSSCG00000003442	ENSSSCG00000034350
ENSSSCG00000003461	ENSSSCG00000034488
ENSSSCG00000003465	ENSSSCG00000034506
ENSSSCG00000003472	ENSSSCG00000034795
ENSSSCG00000003473	ENSSSCG00000034873
ENSSSCG00000003477	ENSSSCG00000034891
ENSSSCG00000003489	ENSSSCG00000035027
ENSSSCG00000003498	ENSSSCG00000035147
ENSSSCG00000003514	ENSSSCG00000035582
ENSSSCG00000003520	ENSSSCG00000036050
ENSSSCG00000003532	ENSSSCG00000036074
ENSSSCG00000003543	ENSSSCG00000036102
ENSSSCG00000003553	ENSSSCG00000036115
ENSSSCG00000003558	ENSSSCG00000036285
ENSSSCG00000003570	ENSSSCG00000036457
ENSSSCG00000003576	ENSSSCG00000036527
ENSSSCG00000003577	ENSSSCG00000036684
ENSSSCG00000003584	ENSSSCG00000036837
ENSSSCG00000003616	ENSSSCG00000036868
ENSSSCG00000003627	ENSSSCG00000036933
ENSSSCG00000003628	ENSSSCG00000036944
ENSSSCG00000003640	ENSSSCG00000037065
ENSSSCG00000003642	ENSSSCG00000037105
ENSSSCG00000003660	ENSSSCG00000037179
ENSSSCG00000003664	ENSSSCG00000037424
ENSSSCG00000003673	ENSSSCG00000037536
ENSSSCG00000003682	ENSSSCG00000037670
ENSSSCG00000003694	ENSSSCG00000037779
ENSSSCG00000003701	ENSSSCG00000037846
ENSSSCG00000003718	ENSSSCG00000037878
ENSSSCG00000003719	ENSSSCG00000037970
ENSSSCG00000003726	ENSSSCG00000037973
ENSSSCG00000003729	ENSSSCG00000038126
ENSSSCG00000003730	ENSSSCG00000038180
ENSSSCG00000003731	ENSSSCG00000038278
ENSSSCG00000003743	ENSSSCG00000038417
ENSSSCG00000003761	ENSSSCG00000038520
ENSSSCG00000003763	ENSSSCG00000038530
ENSSSCG00000003766	ENSSSCG00000038610
ENSSSCG00000003770	ENSSSCG00000038752
ENSSSCG00000003771	ENSSSCG00000038766
ENSSSCG00000003789	ENSSSCG00000038857
ENSSSCG00000003791	ENSSSCG00000038964
ENSSSCG00000003798	ENSSSCG00000039060
ENSSSCG00000003811	ENSSSCG00000039119
ENSSSCG00000003819	ENSSSCG00000039215
ENSSSCG00000003825	ENSSSCG00000039249
ENSSSCG00000003833	ENSSSCG00000039331
ENSSSCG00000003839	ENSSSCG00000039412
ENSSSCG00000003857	ENSSSCG00000039445
ENSSSCG00000003862	ENSSSCG00000039498
ENSSSCG00000003877	ENSSSCG00000039522
ENSSSCG00000003895	ENSSSCG00000039640
ENSSSCG00000003897	ENSSSCG00000039679
ENSSSCG00000003898	ENSSSCG00000039707
ENSSSCG00000003908	ENSSSCG00000039769
ENSSSCG00000003950	ENSSSCG00000039802
ENSSSCG00000003964	ENSSSCG00000039807
ENSSSCG00000003965	ENSSSCG00000039952
ENSSSCG00000003971	ENSSSCG00000039986
ENSSSCG00000003983	ENSSSCG00000040087
ENSSSCG00000003987	ENSSSCG00000040089
ENSSSCG00000003989	ENSSSCG00000040095
ENSSSCG00000004004	ENSSSCG00000040134
ENSSSCG00000004013	ENSSSCG00000040464
ENSSSCG00000004023	ENSSSCG00000040533
ENSSSCG00000004029	ENSSSCG00000040934
ENSSSCG00000004037	ENSSSCG00000040977
ENSSSCG00000004041	ENSSSCG00000042110
ENSSSCG00000004044	ENSSSCG00000046588
ENSSSCG00000004074	ENSSSCG00000049750
ENSSSCG00000004077	ENSSSCG00000051742
ENSSSCG00000004078	ENSSSCG00000051819
ENSSSCG00000004082	ENSSSCG00000051954
ENSSSCG00000004087	ENSSSCG00000052041
ENSSSCG00000004089	ENSSSCG00000052231
ENSSSCG00000004094	ENSSSCG00000054981
ENSSSCG00000004103	ENSSSCG00000055702
ENSSSCG00000004106	ENSSSCG00000055869
ENSSSCG00000004113	ENSSSCG00000056729
ENSSSCG00000004119	ENSSSCG00000056934
ENSSSCG00000004121	ENSSSCG00000057268
ENSSSCG00000004123	ENSSSCG00000058016
ENSSSCG00000004140	ENSSSCG00000058056
ENSSSCG00000004142	ENSSSCG00000061289
ENSSSCG00000004148	ENSSSCG00000061621
ENSSSCG00000004149	ENSSSCG00000062852
ENSSSCG00000004154	ENSSSCG00000062997
ENSSSCG00000004167
ENSSSCG00000004190
ENSSSCG00000004193
ENSSSCG00000004205
ENSSSCG00000004216
ENSSSCG00000004218
ENSSSCG00000004222
ENSSSCG00000004224
ENSSSCG00000004232
ENSSSCG00000004247
ENSSSCG00000004249
ENSSSCG00000004253
ENSSSCG00000004302
ENSSSCG00000004311
ENSSSCG00000004314
ENSSSCG00000004317
ENSSSCG00000004318
ENSSSCG00000004328
ENSSSCG00000004330
ENSSSCG00000004334
ENSSSCG00000004336
ENSSSCG00000004342
ENSSSCG00000004344
ENSSSCG00000004353
ENSSSCG00000004357
ENSSSCG00000004366
ENSSSCG00000004390
ENSSSCG00000004394
ENSSSCG00000004401
ENSSSCG00000004410
ENSSSCG00000004414
ENSSSCG00000004419
ENSSSCG00000004422
ENSSSCG00000004432
ENSSSCG00000004441
ENSSSCG00000004446
ENSSSCG00000004454
ENSSSCG00000004469
ENSSSCG00000004473
ENSSSCG00000004477
ENSSSCG00000004484
ENSSSCG00000004485
ENSSSCG00000004499
ENSSSCG00000004500
ENSSSCG00000004502
ENSSSCG00000004506
ENSSSCG00000004509
ENSSSCG00000004516
ENSSSCG00000004545
ENSSSCG00000004549
ENSSSCG00000004551
ENSSSCG00000004552
ENSSSCG00000004570
ENSSSCG00000004573
ENSSSCG00000004576
ENSSSCG00000004582
ENSSSCG00000004586
ENSSSCG00000004589
ENSSSCG00000004597
ENSSSCG00000004600
ENSSSCG00000004620
ENSSSCG00000004621
ENSSSCG00000004622
ENSSSCG00000004623
ENSSSCG00000004626
ENSSSCG00000004632
ENSSSCG00000004645
ENSSSCG00000004647
ENSSSCG00000004652
ENSSSCG00000004661
ENSSSCG00000004663
ENSSSCG00000004668
ENSSSCG00000004672
ENSSSCG00000004673
ENSSSCG00000004705
ENSSSCG00000004710
ENSSSCG00000004719
ENSSSCG00000004728
ENSSSCG00000004730
ENSSSCG00000004744
ENSSSCG00000004747
ENSSSCG00000004748
ENSSSCG00000004750
ENSSSCG00000004751
ENSSSCG00000004772
ENSSSCG00000004776
ENSSSCG00000004807
ENSSSCG00000004811
ENSSSCG00000004814
ENSSSCG00000004821
ENSSSCG00000004822
ENSSSCG00000004823
ENSSSCG00000004832
ENSSSCG00000004850
ENSSSCG00000004856
ENSSSCG00000004857
ENSSSCG00000004884
ENSSSCG00000004894
ENSSSCG00000004897
ENSSSCG00000004919
ENSSSCG00000004935
ENSSSCG00000004937
ENSSSCG00000004938
ENSSSCG00000004942
ENSSSCG00000004943
ENSSSCG00000004951
ENSSSCG00000004952
ENSSSCG00000004956
ENSSSCG00000004957
ENSSSCG00000004958
ENSSSCG00000004969
ENSSSCG00000004980
ENSSSCG00000004990
ENSSSCG00000004996
ENSSSCG00000005015
ENSSSCG00000005022
ENSSSCG00000005025
ENSSSCG00000005039
ENSSSCG00000005041
ENSSSCG00000005054
ENSSSCG00000005058
ENSSSCG00000005060
ENSSSCG00000005075
ENSSSCG00000005076
ENSSSCG00000005084
ENSSSCG00000005087
ENSSSCG00000005089
ENSSSCG00000005098
ENSSSCG00000005102
ENSSSCG00000005109
ENSSSCG00000005124
ENSSSCG00000005150
ENSSSCG00000005167
ENSSSCG00000005169
ENSSSCG00000005174
ENSSSCG00000005177
ENSSSCG00000005178
ENSSSCG00000005184
ENSSSCG00000005186
ENSSSCG00000005191
ENSSSCG00000005201
ENSSSCG00000005204
ENSSSCG00000005208
ENSSSCG00000005217
ENSSSCG00000005219
ENSSSCG00000005233
ENSSSCG00000005235
ENSSSCG00000005250
ENSSSCG00000005252
ENSSSCG00000005255
ENSSSCG00000005268
ENSSSCG00000005271
ENSSSCG00000005284
ENSSSCG00000005287
ENSSSCG00000005288
ENSSSCG00000005300
ENSSSCG00000005316
ENSSSCG00000005319
ENSSSCG00000005322
ENSSSCG00000005338
ENSSSCG00000005350
ENSSSCG00000005352
ENSSSCG00000005356
ENSSSCG00000005367
ENSSSCG00000005371
ENSSSCG00000005373
ENSSSCG00000005376
ENSSSCG00000005378
ENSSSCG00000005382
ENSSSCG00000005399
ENSSSCG00000005400
ENSSSCG00000005423
ENSSSCG00000005426
ENSSSCG00000005436
ENSSSCG00000005441
ENSSSCG00000005446
ENSSSCG00000005449
ENSSSCG00000005455
ENSSSCG00000005459
ENSSSCG00000005465
ENSSSCG00000005467
ENSSSCG00000005475
ENSSSCG00000005498
ENSSSCG00000005510
ENSSSCG00000005528
ENSSSCG00000005576
ENSSSCG00000005582
ENSSSCG00000005587
ENSSSCG00000005593
ENSSSCG00000005600
ENSSSCG00000005602
ENSSSCG00000005604
ENSSSCG00000005607
ENSSSCG00000005608
ENSSSCG00000005610
ENSSSCG00000005614
ENSSSCG00000005617
ENSSSCG00000005660
ENSSSCG00000005665
ENSSSCG00000005667
ENSSSCG00000005669
ENSSSCG00000005672
ENSSSCG00000005683
ENSSSCG00000005715
ENSSSCG00000005716
ENSSSCG00000005720
ENSSSCG00000005743
ENSSSCG00000005786
ENSSSCG00000005828
ENSSSCG00000005846
ENSSSCG00000005847
ENSSSCG00000005918
ENSSSCG00000005935
ENSSSCG00000005941
ENSSSCG00000005946
ENSSSCG00000005954
ENSSSCG00000005967
ENSSSCG00000005975
ENSSSCG00000005979
ENSSSCG00000005987
ENSSSCG00000005995
ENSSSCG00000006011
ENSSSCG00000006018
ENSSSCG00000006031
ENSSSCG00000006032
ENSSSCG00000006034
ENSSSCG00000006040
ENSSSCG00000006049
ENSSSCG00000006052
ENSSSCG00000006060
ENSSSCG00000006062
ENSSSCG00000006107
ENSSSCG00000006110
ENSSSCG00000006115
ENSSSCG00000006121
ENSSSCG00000006125
ENSSSCG00000006135
ENSSSCG00000006136
ENSSSCG00000006137
ENSSSCG00000006151
ENSSSCG00000006153
ENSSSCG00000006155
ENSSSCG00000006162
ENSSSCG00000006164
ENSSSCG00000006174
ENSSSCG00000006186
ENSSSCG00000006193
ENSSSCG00000006194
ENSSSCG00000006219
ENSSSCG00000006233
ENSSSCG00000006236
ENSSSCG00000006239
ENSSSCG00000006243
ENSSSCG00000006262
ENSSSCG00000006263
ENSSSCG00000006264
ENSSSCG00000006274
ENSSSCG00000006282
ENSSSCG00000006302
ENSSSCG00000006306
ENSSSCG00000006307
ENSSSCG00000006318
ENSSSCG00000006321
ENSSSCG00000006328
ENSSSCG00000006335
ENSSSCG00000006337
ENSSSCG00000006340
ENSSSCG00000006342
ENSSSCG00000006343
ENSSSCG00000006344
ENSSSCG00000006346
ENSSSCG00000006365
ENSSSCG00000006376
ENSSSCG00000006379
ENSSSCG00000006381
ENSSSCG00000006385
ENSSSCG00000006394
ENSSSCG00000006462
ENSSSCG00000006466
ENSSSCG00000006468
ENSSSCG00000006475
ENSSSCG00000006480
ENSSSCG00000006496
ENSSSCG00000006506
ENSSSCG00000006508
ENSSSCG00000006526
ENSSSCG00000006542
ENSSSCG00000006545
ENSSSCG00000006556
ENSSSCG00000006571
ENSSSCG00000006577
ENSSSCG00000006610
ENSSSCG00000006619
ENSSSCG00000006620
ENSSSCG00000006624
ENSSSCG00000006627
ENSSSCG00000006640
ENSSSCG00000006642
ENSSSCG00000006645
ENSSSCG00000006653
ENSSSCG00000006663
ENSSSCG00000006664
ENSSSCG00000006687
ENSSSCG00000006701
ENSSSCG00000006702
ENSSSCG00000006703
ENSSSCG00000006709
ENSSSCG00000006729
ENSSSCG00000006731
ENSSSCG00000006732
ENSSSCG00000006738
ENSSSCG00000006742
ENSSSCG00000006752
ENSSSCG00000006755
ENSSSCG00000006762
ENSSSCG00000006780
ENSSSCG00000006788
ENSSSCG00000006799
ENSSSCG00000006809
ENSSSCG00000006811
ENSSSCG00000006824
ENSSSCG00000006831
ENSSSCG00000006840
ENSSSCG00000006860
ENSSSCG00000006875
ENSSSCG00000006892
ENSSSCG00000006901
ENSSSCG00000006911
ENSSSCG00000006917
ENSSSCG00000006923
ENSSSCG00000006925
ENSSSCG00000006926
ENSSSCG00000006927
ENSSSCG00000006947
ENSSSCG00000006956
ENSSSCG00000006957
ENSSSCG00000006959
ENSSSCG00000006987
ENSSSCG00000007003
ENSSSCG00000007004
ENSSSCG00000007008
ENSSSCG00000007027
ENSSSCG00000007043
ENSSSCG00000007061
ENSSSCG00000007074
ENSSSCG00000007094
ENSSSCG00000007116
ENSSSCG00000007117
ENSSSCG00000007124
ENSSSCG00000007125
ENSSSCG00000007130
ENSSSCG00000007140
ENSSSCG00000007142
ENSSSCG00000007153
ENSSSCG00000007155
ENSSSCG00000007157
ENSSSCG00000007206
ENSSSCG00000007231
ENSSSCG00000007237
ENSSSCG00000007246
ENSSSCG00000007247
ENSSSCG00000007248
ENSSSCG00000007249
ENSSSCG00000007286
ENSSSCG00000007307
ENSSSCG00000007323
ENSSSCG00000007342
ENSSSCG00000007344
ENSSSCG00000007360
ENSSSCG00000007371
ENSSSCG00000007383
ENSSSCG00000007421
ENSSSCG00000007427
ENSSSCG00000007432
ENSSSCG00000007458
ENSSSCG00000007460
ENSSSCG00000007463
ENSSSCG00000007465
ENSSSCG00000007470
ENSSSCG00000007477
ENSSSCG00000007488
ENSSSCG00000007494
ENSSSCG00000007527
ENSSSCG00000007531
ENSSSCG00000007547
ENSSSCG00000007563
ENSSSCG00000007568
ENSSSCG00000007575
ENSSSCG00000007576
ENSSSCG00000007577
ENSSSCG00000007580
ENSSSCG00000007585
ENSSSCG00000007592
ENSSSCG00000007599
ENSSSCG00000007625
ENSSSCG00000007637
ENSSSCG00000007668
ENSSSCG00000007675
ENSSSCG00000007695
ENSSSCG00000007700
ENSSSCG00000007705
ENSSSCG00000007710
ENSSSCG00000007719
ENSSSCG00000007732
ENSSSCG00000007733
ENSSSCG00000007748
ENSSSCG00000007753
ENSSSCG00000007772
ENSSSCG00000007774
ENSSSCG00000007786
ENSSSCG00000007788
ENSSSCG00000007801
ENSSSCG00000007805
ENSSSCG00000007816
ENSSSCG00000007830
ENSSSCG00000007840
ENSSSCG00000007842
ENSSSCG00000007847
ENSSSCG00000007866
ENSSSCG00000007872
ENSSSCG00000007901
ENSSSCG00000007914
ENSSSCG00000007925
ENSSSCG00000007944
ENSSSCG00000007958
ENSSSCG00000007967
ENSSSCG00000007973
ENSSSCG00000007983
ENSSSCG00000007984
ENSSSCG00000007992
ENSSSCG00000007998
ENSSSCG00000008000
ENSSSCG00000008003
ENSSSCG00000008008
ENSSSCG00000008020
ENSSSCG00000008022
ENSSSCG00000008038
ENSSSCG00000008055
ENSSSCG00000008068
ENSSSCG00000008094
ENSSSCG00000008099
ENSSSCG00000008122
ENSSSCG00000008132
ENSSSCG00000008135
ENSSSCG00000008137
ENSSSCG00000008138
ENSSSCG00000008141
ENSSSCG00000008150
ENSSSCG00000008162
ENSSSCG00000008167
ENSSSCG00000008193
ENSSSCG00000008194
ENSSSCG00000008200
ENSSSCG00000008201
ENSSSCG00000008215
ENSSSCG00000008232
ENSSSCG00000008237
ENSSSCG00000008289
ENSSSCG00000008302
ENSSSCG00000008304
ENSSSCG00000008305
ENSSSCG00000008307
ENSSSCG00000008308
ENSSSCG00000008309
ENSSSCG00000008310
ENSSSCG00000008311
ENSSSCG00000008332
ENSSSCG00000008358
ENSSSCG00000008360
ENSSSCG00000008368
ENSSSCG00000008377
ENSSSCG00000008383
ENSSSCG00000008389
ENSSSCG00000008415
ENSSSCG00000008428
ENSSSCG00000008429
ENSSSCG00000008437
ENSSSCG00000008449
ENSSSCG00000008451
ENSSSCG00000008452
ENSSSCG00000008466
ENSSSCG00000008468
ENSSSCG00000008484
ENSSSCG00000008488
ENSSSCG00000008496
ENSSSCG00000008503
ENSSSCG00000008504
ENSSSCG00000008512
ENSSSCG00000008515
ENSSSCG00000008546
ENSSSCG00000008562
ENSSSCG00000008573
ENSSSCG00000008575
ENSSSCG00000008577
ENSSSCG00000008593
ENSSSCG00000008614
ENSSSCG00000008624
ENSSSCG00000008629
ENSSSCG00000008633
ENSSSCG00000008638
ENSSSCG00000008640
ENSSSCG00000008646
ENSSSCG00000008675
ENSSSCG00000008682
ENSSSCG00000008687
ENSSSCG00000008689
ENSSSCG00000008698
ENSSSCG00000008721
ENSSSCG00000008724
ENSSSCG00000008735
ENSSSCG00000008742
ENSSSCG00000008748
ENSSSCG00000008749
ENSSSCG00000008761
ENSSSCG00000008770
ENSSSCG00000008812
ENSSSCG00000008820
ENSSSCG00000008831
ENSSSCG00000008844
ENSSSCG00000008853
ENSSSCG00000008874
ENSSSCG00000008881
ENSSSCG00000008890
ENSSSCG00000008900
ENSSSCG00000008902
ENSSSCG00000008909
ENSSSCG00000008919
ENSSSCG00000008943
ENSSSCG00000008944
ENSSSCG00000008950
ENSSSCG00000008952
ENSSSCG00000008953
ENSSSCG00000008970
ENSSSCG00000008973
ENSSSCG00000008979
ENSSSCG00000008980
ENSSSCG00000008989
ENSSSCG00000008995
ENSSSCG00000009012
ENSSSCG00000009029
ENSSSCG00000009042
ENSSSCG00000009053
ENSSSCG00000009075
ENSSSCG00000009077
ENSSSCG00000009083
ENSSSCG00000009111
ENSSSCG00000009114
ENSSSCG00000009125
ENSSSCG00000009129
ENSSSCG00000009160
ENSSSCG00000009186
ENSSSCG00000009192
ENSSSCG00000009211
ENSSSCG00000009228
ENSSSCG00000009229
ENSSSCG00000009231
ENSSSCG00000009234
ENSSSCG00000009243
ENSSSCG00000009259
ENSSSCG00000009270
ENSSSCG00000009290
ENSSSCG00000009302
ENSSSCG00000009314
ENSSSCG00000009316
ENSSSCG00000009317
ENSSSCG00000009322
ENSSSCG00000009326
ENSSSCG00000009335
ENSSSCG00000009361
ENSSSCG00000009370
ENSSSCG00000009373
ENSSSCG00000009380
ENSSSCG00000009388
ENSSSCG00000009395
ENSSSCG00000009399
ENSSSCG00000009422
ENSSSCG00000009430
ENSSSCG00000009434
ENSSSCG00000009440
ENSSSCG00000009442
ENSSSCG00000009446
ENSSSCG00000009448
ENSSSCG00000009457
ENSSSCG00000009485
ENSSSCG00000009486
ENSSSCG00000009489
ENSSSCG00000009497
ENSSSCG00000009501
ENSSSCG00000009505
ENSSSCG00000009523
ENSSSCG00000009524
ENSSSCG00000009527
ENSSSCG00000009528
ENSSSCG00000009535
ENSSSCG00000009542
ENSSSCG00000009554
ENSSSCG00000009578
ENSSSCG00000009584
ENSSSCG00000009594
ENSSSCG00000009611
ENSSSCG00000009615
ENSSSCG00000009622
ENSSSCG00000009627
ENSSSCG00000009638
ENSSSCG00000009649
ENSSSCG00000009650
ENSSSCG00000009661
ENSSSCG00000009664
ENSSSCG00000009674
ENSSSCG00000009680
ENSSSCG00000009682
ENSSSCG00000009684
ENSSSCG00000009705
ENSSSCG00000009713
ENSSSCG00000009722
ENSSSCG00000009739
ENSSSCG00000009746
ENSSSCG00000009759
ENSSSCG00000009761
ENSSSCG00000009771
ENSSSCG00000009776
ENSSSCG00000009778
ENSSSCG00000009781
ENSSSCG00000009786
ENSSSCG00000009793
ENSSSCG00000009794
ENSSSCG00000009801
ENSSSCG00000009808
ENSSSCG00000009822
ENSSSCG00000009825
ENSSSCG00000009826
ENSSSCG00000009834
ENSSSCG00000009836
ENSSSCG00000009840
ENSSSCG00000009845
ENSSSCG00000009849
ENSSSCG00000009858
ENSSSCG00000009870
ENSSSCG00000009875
ENSSSCG00000009879
ENSSSCG00000009887
ENSSSCG00000009893
ENSSSCG00000009896
ENSSSCG00000009901
ENSSSCG00000009906
ENSSSCG00000009919
ENSSSCG00000009925
ENSSSCG00000009932
ENSSSCG00000009940
ENSSSCG00000009942
ENSSSCG00000009945
ENSSSCG00000009951
ENSSSCG00000009967
ENSSSCG00000009971
ENSSSCG00000009972
ENSSSCG00000009978
ENSSSCG00000009994
ENSSSCG00000010002
ENSSSCG00000010006
ENSSSCG00000010016
ENSSSCG00000010026
ENSSSCG00000010032
ENSSSCG00000010052
ENSSSCG00000010053
ENSSSCG00000010054
ENSSSCG00000010059
ENSSSCG00000010070
ENSSSCG00000010079
ENSSSCG00000010083
ENSSSCG00000010095
ENSSSCG00000010118
ENSSSCG00000010130
ENSSSCG00000010132
ENSSSCG00000010146
ENSSSCG00000010151
ENSSSCG00000010158
ENSSSCG00000010164
ENSSSCG00000010169
ENSSSCG00000010171
ENSSSCG00000010172
ENSSSCG00000010174
ENSSSCG00000010177
ENSSSCG00000010179
ENSSSCG00000010181
ENSSSCG00000010185
ENSSSCG00000010186
ENSSSCG00000010190
ENSSSCG00000010199
ENSSSCG00000010203
ENSSSCG00000010211
ENSSSCG00000010243
ENSSSCG00000010258
ENSSSCG00000010274
ENSSSCG00000010276
ENSSSCG00000010277
ENSSSCG00000010290
ENSSSCG00000010292
ENSSSCG00000010293
ENSSSCG00000010302
ENSSSCG00000010303
ENSSSCG00000010308
ENSSSCG00000010313
ENSSSCG00000010314
ENSSSCG00000010315
ENSSSCG00000010319
ENSSSCG00000010325
ENSSSCG00000010329
ENSSSCG00000010330
ENSSSCG00000010357
ENSSSCG00000010368
ENSSSCG00000010374
ENSSSCG00000010380
ENSSSCG00000010429
ENSSSCG00000010431
ENSSSCG00000010432
ENSSSCG00000010448
ENSSSCG00000010464
ENSSSCG00000010466
ENSSSCG00000010467
ENSSSCG00000010468
ENSSSCG00000010470
ENSSSCG00000010478
ENSSSCG00000010512
ENSSSCG00000010519
ENSSSCG00000010520
ENSSSCG00000010525
ENSSSCG00000010530
ENSSSCG00000010541
ENSSSCG00000010542
ENSSSCG00000010543
ENSSSCG00000010544
ENSSSCG00000010548
ENSSSCG00000010551
ENSSSCG00000010554
ENSSSCG00000010555
ENSSSCG00000010563
ENSSSCG00000010566
ENSSSCG00000010571
ENSSSCG00000010585
ENSSSCG00000010586
ENSSSCG00000010589
ENSSSCG00000010595
ENSSSCG00000010597
ENSSSCG00000010599
ENSSSCG00000010603
ENSSSCG00000010605
ENSSSCG00000010608
ENSSSCG00000010625
ENSSSCG00000010626
ENSSSCG00000010627
ENSSSCG00000010628
ENSSSCG00000010631
ENSSSCG00000010632
ENSSSCG00000010638
ENSSSCG00000010640
ENSSSCG00000010651
ENSSSCG00000010665
ENSSSCG00000010669
ENSSSCG00000010672
ENSSSCG00000010674
ENSSSCG00000010679
ENSSSCG00000010680
ENSSSCG00000010681
ENSSSCG00000010699
ENSSSCG00000010702
ENSSSCG00000010727
ENSSSCG00000010735
ENSSSCG00000010742
ENSSSCG00000010745
ENSSSCG00000010759
ENSSSCG00000010795
ENSSSCG00000010798
ENSSSCG00000010800
ENSSSCG00000010814
ENSSSCG00000010817
ENSSSCG00000010826
ENSSSCG00000010832
ENSSSCG00000010835
ENSSSCG00000010854
ENSSSCG00000010855
ENSSSCG00000010860
ENSSSCG00000010872
ENSSSCG00000010874
ENSSSCG00000010879
ENSSSCG00000010892
ENSSSCG00000010893
ENSSSCG00000010904
ENSSSCG00000010926
ENSSSCG00000010928
ENSSSCG00000010929
ENSSSCG00000010952
ENSSSCG00000010990
ENSSSCG00000011000
ENSSSCG00000011002
ENSSSCG00000011010
ENSSSCG00000011020
ENSSSCG00000011026
ENSSSCG00000011027
ENSSSCG00000011056
ENSSSCG00000011069
ENSSSCG00000011103
ENSSSCG00000011104
ENSSSCG00000011112
ENSSSCG00000011117
ENSSSCG00000011121
ENSSSCG00000011137
ENSSSCG00000011145
ENSSSCG00000011147
ENSSSCG00000011160
ENSSSCG00000011163
ENSSSCG00000011169
ENSSSCG00000011193
ENSSSCG00000011198
ENSSSCG00000011199
ENSSSCG00000011212
ENSSSCG00000011215
ENSSSCG00000011217
ENSSSCG00000011218
ENSSSCG00000011229
ENSSSCG00000011237
ENSSSCG00000011238
ENSSSCG00000011239
ENSSSCG00000011245
ENSSSCG00000011256
ENSSSCG00000011257
ENSSSCG00000011264
ENSSSCG00000011269
ENSSSCG00000011284
ENSSSCG00000011290
ENSSSCG00000011296
ENSSSCG00000011298
ENSSSCG00000011300
ENSSSCG00000011306
ENSSSCG00000011312
ENSSSCG00000011346
ENSSSCG00000011353
ENSSSCG00000011363
ENSSSCG00000011364
ENSSSCG00000011367
ENSSSCG00000011375
ENSSSCG00000011379
ENSSSCG00000011389
ENSSSCG00000011390
ENSSSCG00000011394
ENSSSCG00000011397
ENSSSCG00000011408
ENSSSCG00000011415
ENSSSCG00000011433
ENSSSCG00000011442
ENSSSCG00000011450
ENSSSCG00000011467
ENSSSCG00000011482
ENSSSCG00000011493
ENSSSCG00000011495
ENSSSCG00000011497
ENSSSCG00000011499
ENSSSCG00000011504
ENSSSCG00000011531
ENSSSCG00000011535
ENSSSCG00000011543
ENSSSCG00000011552
ENSSSCG00000011562
ENSSSCG00000011563
ENSSSCG00000011565
ENSSSCG00000011570
ENSSSCG00000011572
ENSSSCG00000011578
ENSSSCG00000011580
ENSSSCG00000011583
ENSSSCG00000011593
ENSSSCG00000011594
ENSSSCG00000011598
ENSSSCG00000011599
ENSSSCG00000011601
ENSSSCG00000011602
ENSSSCG00000011603
ENSSSCG00000011615
ENSSSCG00000011619
ENSSSCG00000011622
ENSSSCG00000011641
ENSSSCG00000011642
ENSSSCG00000011643
ENSSSCG00000011646
ENSSSCG00000011650
ENSSSCG00000011652
ENSSSCG00000011670
ENSSSCG00000011676
ENSSSCG00000011681
ENSSSCG00000011684
ENSSSCG00000011690
ENSSSCG00000011695
ENSSSCG00000011698
ENSSSCG00000011700
ENSSSCG00000011704
ENSSSCG00000011712
ENSSSCG00000011738
ENSSSCG00000011739
ENSSSCG00000011740
ENSSSCG00000011746
ENSSSCG00000011755
ENSSSCG00000011756
ENSSSCG00000011760
ENSSSCG00000011764
ENSSSCG00000011765
ENSSSCG00000011766
ENSSSCG00000011767
ENSSSCG00000011772
ENSSSCG00000011783
ENSSSCG00000011788
ENSSSCG00000011794
ENSSSCG00000011797
ENSSSCG00000011802
ENSSSCG00000011813
ENSSSCG00000011825
ENSSSCG00000011837
ENSSSCG00000011841
ENSSSCG00000011843
ENSSSCG00000011845
ENSSSCG00000011849
ENSSSCG00000011853
ENSSSCG00000011854
ENSSSCG00000011855
ENSSSCG00000011857
ENSSSCG00000011864
ENSSSCG00000011867
ENSSSCG00000011872
ENSSSCG00000011876
ENSSSCG00000011878
ENSSSCG00000011896
ENSSSCG00000011899
ENSSSCG00000011903
ENSSSCG00000011916
ENSSSCG00000011928
ENSSSCG00000011942
ENSSSCG00000011956
ENSSSCG00000011972
ENSSSCG00000011977
ENSSSCG00000011978
ENSSSCG00000012000
ENSSSCG00000012014
ENSSSCG00000012021
ENSSSCG00000012022
ENSSSCG00000012027
ENSSSCG00000012029
ENSSSCG00000012059
ENSSSCG00000012074
ENSSSCG00000012083
ENSSSCG00000012117
ENSSSCG00000012124
ENSSSCG00000012137
ENSSSCG00000012153
ENSSSCG00000012163
ENSSSCG00000012164
ENSSSCG00000012165
ENSSSCG00000012166
ENSSSCG00000012181
ENSSSCG00000012196
ENSSSCG00000012201
ENSSSCG00000012249
ENSSSCG00000012253
ENSSSCG00000012258
ENSSSCG00000012273
ENSSSCG00000012283
ENSSSCG00000012310
ENSSSCG00000012314
ENSSSCG00000012315
ENSSSCG00000012323
ENSSSCG00000012329
ENSSSCG00000012352
ENSSSCG00000012361
ENSSSCG00000012362
ENSSSCG00000012366
ENSSSCG00000012367
ENSSSCG00000012403
ENSSSCG00000012411
ENSSSCG00000012416
ENSSSCG00000012437
ENSSSCG00000012456
ENSSSCG00000012462
ENSSSCG00000012492
ENSSSCG00000012493
ENSSSCG00000012508
ENSSSCG00000012510
ENSSSCG00000012520
ENSSSCG00000012535
ENSSSCG00000012583
ENSSSCG00000012584
ENSSSCG00000012585
ENSSSCG00000012593
ENSSSCG00000012604
ENSSSCG00000012606
ENSSSCG00000012620
ENSSSCG00000012631
ENSSSCG00000012642
ENSSSCG00000012651
ENSSSCG00000012657
ENSSSCG00000012676
ENSSSCG00000012685
ENSSSCG00000012686
ENSSSCG00000012691
ENSSSCG00000012698
ENSSSCG00000012712
ENSSSCG00000012724
ENSSSCG00000012727
ENSSSCG00000012730
ENSSSCG00000012746
ENSSSCG00000012754
ENSSSCG00000012758
ENSSSCG00000012770
ENSSSCG00000012773
ENSSSCG00000012774
ENSSSCG00000012795
ENSSSCG00000012822
ENSSSCG00000012825
ENSSSCG00000012828
ENSSSCG00000012840
ENSSSCG00000012846
ENSSSCG00000012856
ENSSSCG00000012857
ENSSSCG00000012859
ENSSSCG00000012862
ENSSSCG00000012870
ENSSSCG00000012884
ENSSSCG00000012886
ENSSSCG00000012917
ENSSSCG00000012939
ENSSSCG00000012941
ENSSSCG00000012955
ENSSSCG00000012956
ENSSSCG00000012995
ENSSSCG00000012996
ENSSSCG00000013012
ENSSSCG00000013028
ENSSSCG00000013045
ENSSSCG00000013079
ENSSSCG00000013082
ENSSSCG00000013083
ENSSSCG00000013086
ENSSSCG00000013093
ENSSSCG00000013119
ENSSSCG00000013125
ENSSSCG00000013145
ENSSSCG00000013147
ENSSSCG00000013155
ENSSSCG00000013174
ENSSSCG00000013238
ENSSSCG00000013239
ENSSSCG00000013242
ENSSSCG00000013245
ENSSSCG00000013257
ENSSSCG00000013266
ENSSSCG00000013276
ENSSSCG00000013278
ENSSSCG00000013301
ENSSSCG00000013302
ENSSSCG00000013303
ENSSSCG00000013304
ENSSSCG00000013305
ENSSSCG00000013333
ENSSSCG00000013339
ENSSSCG00000013369
ENSSSCG00000013375
ENSSSCG00000013377
ENSSSCG00000013382
ENSSSCG00000013394
ENSSSCG00000013401
ENSSSCG00000013410
ENSSSCG00000013411
ENSSSCG00000013425
ENSSSCG00000013433
ENSSSCG00000013437
ENSSSCG00000013445
ENSSSCG00000013446
ENSSSCG00000013453
ENSSSCG00000013455
ENSSSCG00000013464
ENSSSCG00000013475
ENSSSCG00000013481
ENSSSCG00000013498
ENSSSCG00000013505
ENSSSCG00000013507
ENSSSCG00000013508
ENSSSCG00000013522
ENSSSCG00000013523
ENSSSCG00000013533
ENSSSCG00000013545
ENSSSCG00000013552
ENSSSCG00000013554
ENSSSCG00000013566
ENSSSCG00000013569
ENSSSCG00000013572
ENSSSCG00000013586
ENSSSCG00000013592
ENSSSCG00000013620
ENSSSCG00000013630
ENSSSCG00000013632
ENSSSCG00000013633
ENSSSCG00000013647
ENSSSCG00000013661
ENSSSCG00000013721
ENSSSCG00000013745
ENSSSCG00000013759
ENSSSCG00000013766
ENSSSCG00000013772
ENSSSCG00000013776
ENSSSCG00000013829
ENSSSCG00000013837
ENSSSCG00000013862
ENSSSCG00000013863
ENSSSCG00000013864
ENSSSCG00000013867
ENSSSCG00000013878
ENSSSCG00000013879
ENSSSCG00000013880
ENSSSCG00000013913
ENSSSCG00000013916
ENSSSCG00000013938
ENSSSCG00000013978
ENSSSCG00000013984
ENSSSCG00000014010
ENSSSCG00000014029
ENSSSCG00000014031
ENSSSCG00000014034
ENSSSCG00000014040
ENSSSCG00000014041
ENSSSCG00000014047
ENSSSCG00000014053
ENSSSCG00000014057
ENSSSCG00000014063
ENSSSCG00000014079
ENSSSCG00000014082
ENSSSCG00000014123
ENSSSCG00000014126
ENSSSCG00000014127
ENSSSCG00000014136
ENSSSCG00000014147
ENSSSCG00000014148
ENSSSCG00000014151
ENSSSCG00000014152
ENSSSCG00000014156
ENSSSCG00000014161
ENSSSCG00000014168
ENSSSCG00000014173
ENSSSCG00000014195
ENSSSCG00000014203
ENSSSCG00000014204
ENSSSCG00000014211
ENSSSCG00000014223
ENSSSCG00000014232
ENSSSCG00000014240
ENSSSCG00000014247
ENSSSCG00000014250
ENSSSCG00000014255
ENSSSCG00000014258
ENSSSCG00000014267
ENSSSCG00000014272
ENSSSCG00000014291
ENSSSCG00000014292
ENSSSCG00000014293
ENSSSCG00000014305
ENSSSCG00000014314
ENSSSCG00000014319
ENSSSCG00000014321
ENSSSCG00000014325
ENSSSCG00000014343
ENSSSCG00000014375
ENSSSCG00000014376
ENSSSCG00000014394
ENSSSCG00000014401
ENSSSCG00000014408
ENSSSCG00000014411
ENSSSCG00000014418
ENSSSCG00000014420
ENSSSCG00000014427
ENSSSCG00000014428
ENSSSCG00000014430
ENSSSCG00000014435
ENSSSCG00000014556
ENSSSCG00000014561
ENSSSCG00000014565
ENSSSCG00000014569
ENSSSCG00000014577
ENSSSCG00000014579
ENSSSCG00000014580
ENSSSCG00000014581
ENSSSCG00000014634
ENSSSCG00000014730
ENSSSCG00000014791
ENSSSCG00000014792
ENSSSCG00000014796
ENSSSCG00000014825
ENSSSCG00000014828
ENSSSCG00000014829
ENSSSCG00000014851
ENSSSCG00000014869
ENSSSCG00000014881
ENSSSCG00000014882
ENSSSCG00000014884
ENSSSCG00000014892
ENSSSCG00000014903
ENSSSCG00000014915
ENSSSCG00000014917
ENSSSCG00000014920
ENSSSCG00000014924
ENSSSCG00000014927
ENSSSCG00000014934
ENSSSCG00000014939
ENSSSCG00000014949
ENSSSCG00000014965
ENSSSCG00000014970
ENSSSCG00000015002
ENSSSCG00000015009
ENSSSCG00000015010
ENSSSCG00000015014
ENSSSCG00000015045
ENSSSCG00000015049
ENSSSCG00000015052
ENSSSCG00000015053
ENSSSCG00000015065
ENSSSCG00000015074
ENSSSCG00000015079
ENSSSCG00000015080
ENSSSCG00000015083
ENSSSCG00000015086
ENSSSCG00000015089
ENSSSCG00000015090
ENSSSCG00000015093
ENSSSCG00000015095
ENSSSCG00000015113
ENSSSCG00000015119
ENSSSCG00000015125
ENSSSCG00000015126
ENSSSCG00000015136
ENSSSCG00000015145
ENSSSCG00000015175
ENSSSCG00000015200
ENSSSCG00000015206
ENSSSCG00000015211
ENSSSCG00000015215
ENSSSCG00000015233
ENSSSCG00000015234
ENSSSCG00000015242
ENSSSCG00000015247
ENSSSCG00000015258
ENSSSCG00000015271
ENSSSCG00000015283
ENSSSCG00000015284
ENSSSCG00000015288
ENSSSCG00000015290
ENSSSCG00000015291
ENSSSCG00000015297
ENSSSCG00000015299
ENSSSCG00000015314
ENSSSCG00000015328
ENSSSCG00000015334
ENSSSCG00000015335
ENSSSCG00000015342
ENSSSCG00000015346
ENSSSCG00000015356
ENSSSCG00000015357
ENSSSCG00000015360
ENSSSCG00000015375
ENSSSCG00000015386
ENSSSCG00000015391
ENSSSCG00000015393
ENSSSCG00000015396
ENSSSCG00000015398
ENSSSCG00000015403
ENSSSCG00000015407
ENSSSCG00000015426
ENSSSCG00000015432
ENSSSCG00000015443
ENSSSCG00000015450
ENSSSCG00000015474
ENSSSCG00000015480
ENSSSCG00000015485
ENSSSCG00000015493
ENSSSCG00000015496
ENSSSCG00000015499
ENSSSCG00000015509
ENSSSCG00000015512
ENSSSCG00000015513
ENSSSCG00000015523
ENSSSCG00000015524
ENSSSCG00000015534
ENSSSCG00000015537
ENSSSCG00000015555
ENSSSCG00000015556
ENSSSCG00000015565
ENSSSCG00000015570
ENSSSCG00000015577
ENSSSCG00000015582
ENSSSCG00000015588
ENSSSCG00000015592
ENSSSCG00000015604
ENSSSCG00000015611
ENSSSCG00000015612
ENSSSCG00000015613
ENSSSCG00000015631
ENSSSCG00000015632
ENSSSCG00000015645
ENSSSCG00000015662
ENSSSCG00000015669
ENSSSCG00000015673
ENSSSCG00000015696
ENSSSCG00000015697
ENSSSCG00000015701
ENSSSCG00000015710
ENSSSCG00000015714
ENSSSCG00000015721
ENSSSCG00000015743
ENSSSCG00000015769
ENSSSCG00000015774
ENSSSCG00000015780
ENSSSCG00000015784
ENSSSCG00000015790
ENSSSCG00000015791
ENSSSCG00000015792
ENSSSCG00000015810
ENSSSCG00000015814
ENSSSCG00000015816
ENSSSCG00000015820
ENSSSCG00000015821
ENSSSCG00000015823
ENSSSCG00000015825
ENSSSCG00000015826
ENSSSCG00000015840
ENSSSCG00000015841
ENSSSCG00000015843
ENSSSCG00000015845
ENSSSCG00000015850
ENSSSCG00000015859
ENSSSCG00000015861
ENSSSCG00000015876
ENSSSCG00000015893
ENSSSCG00000015905
ENSSSCG00000015914
ENSSSCG00000015940
ENSSSCG00000015943
ENSSSCG00000015944
ENSSSCG00000015958
ENSSSCG00000015960
ENSSSCG00000015961
ENSSSCG00000015965
ENSSSCG00000015973
ENSSSCG00000015986
ENSSSCG00000016017
ENSSSCG00000016022
ENSSSCG00000016036
ENSSSCG00000016043
ENSSSCG00000016053
ENSSSCG00000016057
ENSSSCG00000016070
ENSSSCG00000016077
ENSSSCG00000016086
ENSSSCG00000016087
ENSSSCG00000016098
ENSSSCG00000016115
ENSSSCG00000016131
ENSSSCG00000016147
ENSSSCG00000016148
ENSSSCG00000016156
ENSSSCG00000016157
ENSSSCG00000016158
ENSSSCG00000016175
ENSSSCG00000016184
ENSSSCG00000016196
ENSSSCG00000016199
ENSSSCG00000016204
ENSSSCG00000016207
ENSSSCG00000016217
ENSSSCG00000016237
ENSSSCG00000016239
ENSSSCG00000016243
ENSSSCG00000016266
ENSSSCG00000016285
ENSSSCG00000016297
ENSSSCG00000016314
ENSSSCG00000016334
ENSSSCG00000016337
ENSSSCG00000016340
ENSSSCG00000016370
ENSSSCG00000016372
ENSSSCG00000016376
ENSSSCG00000016381
ENSSSCG00000016384
ENSSSCG00000016385
ENSSSCG00000016403
ENSSSCG00000016423
ENSSSCG00000016430
ENSSSCG00000016431
ENSSSCG00000016459
ENSSSCG00000016461
ENSSSCG00000016464
ENSSSCG00000016473
ENSSSCG00000016487
ENSSSCG00000016491
ENSSSCG00000016492
ENSSSCG00000016494
ENSSSCG00000016497
ENSSSCG00000016501
ENSSSCG00000016502
ENSSSCG00000016509
ENSSSCG00000016510
ENSSSCG00000016513
ENSSSCG00000016532
ENSSSCG00000016553
ENSSSCG00000016554
ENSSSCG00000016556
ENSSSCG00000016564
ENSSSCG00000016566
ENSSSCG00000016568
ENSSSCG00000016581
ENSSSCG00000016646
ENSSSCG00000016652
ENSSSCG00000016661
ENSSSCG00000016672
ENSSSCG00000016682
ENSSSCG00000016692
ENSSSCG00000016695
ENSSSCG00000016705
ENSSSCG00000016708
ENSSSCG00000016715
ENSSSCG00000016721
ENSSSCG00000016731
ENSSSCG00000016738
ENSSSCG00000016747
ENSSSCG00000016758
ENSSSCG00000016763
ENSSSCG00000016793
ENSSSCG00000016809
ENSSSCG00000016810
ENSSSCG00000016817
ENSSSCG00000016821
ENSSSCG00000016823
ENSSSCG00000016824
ENSSSCG00000016828
ENSSSCG00000016834
ENSSSCG00000016853
ENSSSCG00000016871
ENSSSCG00000016873
ENSSSCG00000016888
ENSSSCG00000016907
ENSSSCG00000016912
ENSSSCG00000016929
ENSSSCG00000016934
ENSSSCG00000016942
ENSSSCG00000016943
ENSSSCG00000016956
ENSSSCG00000016958
ENSSSCG00000016959
ENSSSCG00000016960
ENSSSCG00000016983
ENSSSCG00000016998
ENSSSCG00000017009
ENSSSCG00000017022
ENSSSCG00000017025
ENSSSCG00000017036
ENSSSCG00000017042
ENSSSCG00000017052
ENSSSCG00000017065
ENSSSCG00000017073
ENSSSCG00000017094
ENSSSCG00000017118
ENSSSCG00000017125
ENSSSCG00000017127
ENSSSCG00000017134
ENSSSCG00000017139
ENSSSCG00000017140
ENSSSCG00000017144
ENSSSCG00000017146
ENSSSCG00000017152
ENSSSCG00000017155
ENSSSCG00000017160
ENSSSCG00000017167
ENSSSCG00000017181
ENSSSCG00000017184
ENSSSCG00000017190
ENSSSCG00000017191
ENSSSCG00000017192
ENSSSCG00000017199
ENSSSCG00000017205
ENSSSCG00000017206
ENSSSCG00000017211
ENSSSCG00000017213
ENSSSCG00000017215
ENSSSCG00000017216
ENSSSCG00000017230
ENSSSCG00000017248
ENSSSCG00000017251
ENSSSCG00000017260
ENSSSCG00000017265
ENSSSCG00000017271
ENSSSCG00000017290
ENSSSCG00000017299
ENSSSCG00000017301
ENSSSCG00000017308
ENSSSCG00000017316
ENSSSCG00000017325
ENSSSCG00000017330
ENSSSCG00000017333
ENSSSCG00000017340
ENSSSCG00000017343
ENSSSCG00000017346
ENSSSCG00000017357
ENSSSCG00000017362
ENSSSCG00000017364
ENSSSCG00000017378
ENSSSCG00000017382
ENSSSCG00000017385
ENSSSCG00000017393
ENSSSCG00000017395
ENSSSCG00000017406
ENSSSCG00000017417
ENSSSCG00000017419
ENSSSCG00000017427
ENSSSCG00000017459
ENSSSCG00000017466
ENSSSCG00000017502
ENSSSCG00000017504
ENSSSCG00000017505
ENSSSCG00000017506
ENSSSCG00000017508
ENSSSCG00000017510
ENSSSCG00000017513
ENSSSCG00000017514
ENSSSCG00000017517
ENSSSCG00000017524
ENSSSCG00000017544
ENSSSCG00000017548
ENSSSCG00000017571
ENSSSCG00000017573
ENSSSCG00000017583
ENSSSCG00000017585
ENSSSCG00000017605
ENSSSCG00000017607
ENSSSCG00000017615
ENSSSCG00000017617
ENSSSCG00000017642
ENSSSCG00000017670
ENSSSCG00000017672
ENSSSCG00000017676
ENSSSCG00000017678
ENSSSCG00000017682
ENSSSCG00000017690
ENSSSCG00000017694
ENSSSCG00000017707
ENSSSCG00000017712
ENSSSCG00000017734
ENSSSCG00000017735
ENSSSCG00000017744
ENSSSCG00000017748
ENSSSCG00000017751
ENSSSCG00000017753
ENSSSCG00000017754
ENSSSCG00000017761
ENSSSCG00000017769
ENSSSCG00000017772
ENSSSCG00000017787
ENSSSCG00000017790
ENSSSCG00000017793
ENSSSCG00000017794
ENSSSCG00000017799
ENSSSCG00000017819
ENSSSCG00000017826
ENSSSCG00000017832
ENSSSCG00000017836
ENSSSCG00000017861
ENSSSCG00000017864
ENSSSCG00000017866
ENSSSCG00000017870
ENSSSCG00000017883
ENSSSCG00000017884
ENSSSCG00000017890
ENSSSCG00000017895
ENSSSCG00000017897
ENSSSCG00000017900
ENSSSCG00000017917
ENSSSCG00000017924
ENSSSCG00000018027
ENSSSCG00000018029
ENSSSCG00000018045
ENSSSCG00000020663
ENSSSCG00000020675
ENSSSCG00000020705
ENSSSCG00000020715
ENSSSCG00000020736
ENSSSCG00000020777
ENSSSCG00000020803
ENSSSCG00000020837
ENSSSCG00000020868
ENSSSCG00000020873
ENSSSCG00000020879
[truncated: 1,569 more rows]

## Sheet: ssc-miR-15b
Only WT ssc-miR-15b Targets	Only ET ssc-miR-15b Targets	WT ssc-miR-15b Targets AND ET ssc-miR-15b Targets
ENSSSCG00000000019	ENSSSCG00000000005	ENSSSCG00000000022
ENSSSCG00000000021	ENSSSCG00000000018	ENSSSCG00000000066
ENSSSCG00000000026	ENSSSCG00000000031	ENSSSCG00000000167
ENSSSCG00000000034	ENSSSCG00000000093	ENSSSCG00000000182
ENSSSCG00000000037	ENSSSCG00000000146	ENSSSCG00000000290
ENSSSCG00000000038	ENSSSCG00000000382	ENSSSCG00000000735
ENSSSCG00000000039	ENSSSCG00000000402	ENSSSCG00000000748
ENSSSCG00000000072	ENSSSCG00000000536	ENSSSCG00000001004
ENSSSCG00000000076	ENSSSCG00000000856	ENSSSCG00000001346
ENSSSCG00000000079	ENSSSCG00000000983	ENSSSCG00000001457
ENSSSCG00000000104	ENSSSCG00000001101	ENSSSCG00000001534
ENSSSCG00000000105	ENSSSCG00000001426	ENSSSCG00000001744
ENSSSCG00000000107	ENSSSCG00000001499	ENSSSCG00000001817
ENSSSCG00000000108	ENSSSCG00000001500	ENSSSCG00000001930
ENSSSCG00000000137	ENSSSCG00000001560	ENSSSCG00000002051
ENSSSCG00000000142	ENSSSCG00000001592	ENSSSCG00000002333
ENSSSCG00000000144	ENSSSCG00000001620	ENSSSCG00000002389
ENSSSCG00000000151	ENSSSCG00000001661	ENSSSCG00000002495
ENSSSCG00000000160	ENSSSCG00000001823	ENSSSCG00000002547
ENSSSCG00000000161	ENSSSCG00000001900	ENSSSCG00000002652
ENSSSCG00000000164	ENSSSCG00000001993	ENSSSCG00000002697
ENSSSCG00000000176	ENSSSCG00000002314	ENSSSCG00000002740
ENSSSCG00000000199	ENSSSCG00000002452	ENSSSCG00000003145
ENSSSCG00000000214	ENSSSCG00000002460	ENSSSCG00000003234
ENSSSCG00000000220	ENSSSCG00000002494	ENSSSCG00000003264
ENSSSCG00000000228	ENSSSCG00000002526	ENSSSCG00000003366
ENSSSCG00000000232	ENSSSCG00000002633	ENSSSCG00000003369
ENSSSCG00000000236	ENSSSCG00000002640	ENSSSCG00000003374
ENSSSCG00000000240	ENSSSCG00000002681	ENSSSCG00000003379
ENSSSCG00000000251	ENSSSCG00000002709	ENSSSCG00000003401
ENSSSCG00000000262	ENSSSCG00000002712	ENSSSCG00000003429
ENSSSCG00000000276	ENSSSCG00000002822	ENSSSCG00000003460
ENSSSCG00000000297	ENSSSCG00000003000	ENSSSCG00000004017
ENSSSCG00000000299	ENSSSCG00000003016	ENSSSCG00000004022
ENSSSCG00000000364	ENSSSCG00000003154	ENSSSCG00000004332
ENSSSCG00000000396	ENSSSCG00000003307	ENSSSCG00000004505
ENSSSCG00000000401	ENSSSCG00000003344	ENSSSCG00000004508
ENSSSCG00000000436	ENSSSCG00000003348	ENSSSCG00000004643
ENSSSCG00000000439	ENSSSCG00000003352	ENSSSCG00000004733
ENSSSCG00000000477	ENSSSCG00000003377	ENSSSCG00000004755
ENSSSCG00000000478	ENSSSCG00000003386	ENSSSCG00000005024
ENSSSCG00000000486	ENSSSCG00000003393	ENSSSCG00000005425
ENSSSCG00000000516	ENSSSCG00000003423	ENSSSCG00000005611
ENSSSCG00000000517	ENSSSCG00000003569	ENSSSCG00000005640
ENSSSCG00000000519	ENSSSCG00000003589	ENSSSCG00000005740
ENSSSCG00000000522	ENSSSCG00000003648	ENSSSCG00000005904
ENSSSCG00000000531	ENSSSCG00000003680	ENSSSCG00000005952
ENSSSCG00000000534	ENSSSCG00000003847	ENSSSCG00000006084
ENSSSCG00000000551	ENSSSCG00000003909	ENSSSCG00000006098
ENSSSCG00000000553	ENSSSCG00000003913	ENSSSCG00000006127
ENSSSCG00000000559	ENSSSCG00000003921	ENSSSCG00000006177
ENSSSCG00000000571	ENSSSCG00000003975	ENSSSCG00000006353
ENSSSCG00000000579	ENSSSCG00000004010	ENSSSCG00000006522
ENSSSCG00000000580	ENSSSCG00000004081	ENSSSCG00000006543
ENSSSCG00000000587	ENSSSCG00000004093	ENSSSCG00000006626
ENSSSCG00000000588	ENSSSCG00000004110	ENSSSCG00000006643
ENSSSCG00000000598	ENSSSCG00000004165	ENSSSCG00000006810
ENSSSCG00000000601	ENSSSCG00000004294	ENSSSCG00000006930
ENSSSCG00000000607	ENSSSCG00000004322	ENSSSCG00000006939
ENSSSCG00000000611	ENSSSCG00000004361	ENSSSCG00000007093
ENSSSCG00000000612	ENSSSCG00000004373	ENSSSCG00000007179
ENSSSCG00000000625	ENSSSCG00000004387	ENSSSCG00000007188
ENSSSCG00000000653	ENSSSCG00000004898	ENSSSCG00000007311
ENSSSCG00000000657	ENSSSCG00000004901	ENSSSCG00000007317
ENSSSCG00000000685	ENSSSCG00000005095	ENSSSCG00000007466
ENSSSCG00000000687	ENSSSCG00000005529	ENSSSCG00000007565
ENSSSCG00000000691	ENSSSCG00000005575	ENSSSCG00000007955
ENSSSCG00000000703	ENSSSCG00000005588	ENSSSCG00000008009
ENSSSCG00000000707	ENSSSCG00000005589	ENSSSCG00000008044
ENSSSCG00000000708	ENSSSCG00000005636	ENSSSCG00000008058
ENSSSCG00000000712	ENSSSCG00000005651	ENSSSCG00000008292
ENSSSCG00000000720	ENSSSCG00000005706	ENSSSCG00000008445
ENSSSCG00000000721	ENSSSCG00000005713	ENSSSCG00000008574
ENSSSCG00000000723	ENSSSCG00000005901	ENSSSCG00000008659
ENSSSCG00000000728	ENSSSCG00000005951	ENSSSCG00000008701
ENSSSCG00000000732	ENSSSCG00000005959	ENSSSCG00000008788
ENSSSCG00000000734	ENSSSCG00000006014	ENSSSCG00000009246
ENSSSCG00000000740	ENSSSCG00000006099	ENSSSCG00000009293
ENSSSCG00000000742	ENSSSCG00000006100	ENSSSCG00000009432
ENSSSCG00000000746	ENSSSCG00000006383	ENSSSCG00000009563
ENSSSCG00000000755	ENSSSCG00000006495	ENSSSCG00000009589
ENSSSCG00000000760	ENSSSCG00000006588	ENSSSCG00000009614
ENSSSCG00000000769	ENSSSCG00000006667	ENSSSCG00000009683
ENSSSCG00000000779	ENSSSCG00000006735	ENSSSCG00000009931
ENSSSCG00000000783	ENSSSCG00000006760	ENSSSCG00000009934
ENSSSCG00000000791	ENSSSCG00000006790	ENSSSCG00000010034
ENSSSCG00000000799	ENSSSCG00000006828	ENSSSCG00000010176
ENSSSCG00000000804	ENSSSCG00000006948	ENSSSCG00000010212
ENSSSCG00000000806	ENSSSCG00000007076	ENSSSCG00000010214
ENSSSCG00000000838	ENSSSCG00000007143	ENSSSCG00000010876
ENSSSCG00000000846	ENSSSCG00000007198	ENSSSCG00000010959
ENSSSCG00000000853	ENSSSCG00000007253	ENSSSCG00000011043
ENSSSCG00000000857	ENSSSCG00000007289	ENSSSCG00000011068
ENSSSCG00000000864	ENSSSCG00000007348	ENSSSCG00000011090
ENSSSCG00000000870	ENSSSCG00000007356	ENSSSCG00000011107
ENSSSCG00000000884	ENSSSCG00000007359	ENSSSCG00000011136
ENSSSCG00000000900	ENSSSCG00000007425	ENSSSCG00000011162
ENSSSCG00000000906	ENSSSCG00000007472	ENSSSCG00000011274
ENSSSCG00000000907	ENSSSCG00000007517	ENSSSCG00000011295
ENSSSCG00000000908	ENSSSCG00000007543	ENSSSCG00000011332
ENSSSCG00000000918	ENSSSCG00000007704	ENSSSCG00000011575
ENSSSCG00000000939	ENSSSCG00000007754	ENSSSCG00000011686
ENSSSCG00000000940	ENSSSCG00000007814	ENSSSCG00000011770
ENSSSCG00000000941	ENSSSCG00000007878	ENSSSCG00000012035
ENSSSCG00000000943	ENSSSCG00000007950	ENSSSCG00000012063
ENSSSCG00000000958	ENSSSCG00000008041	ENSSSCG00000012426
ENSSSCG00000000972	ENSSSCG00000008183	ENSSSCG00000012607
ENSSSCG00000000973	ENSSSCG00000008262	ENSSSCG00000012619
ENSSSCG00000000980	ENSSSCG00000008340	ENSSSCG00000012663
ENSSSCG00000000985	ENSSSCG00000008386	ENSSSCG00000012731
ENSSSCG00000000998	ENSSSCG00000008499	ENSSSCG00000012767
ENSSSCG00000001000	ENSSSCG00000008618	ENSSSCG00000012769
ENSSSCG00000001009	ENSSSCG00000008754	ENSSSCG00000012817
ENSSSCG00000001022	ENSSSCG00000008868	ENSSSCG00000012844
ENSSSCG00000001036	ENSSSCG00000008986	ENSSSCG00000012927
ENSSSCG00000001038	ENSSSCG00000008993	ENSSSCG00000012944
ENSSSCG00000001042	ENSSSCG00000009176	ENSSSCG00000013008
ENSSSCG00000001064	ENSSSCG00000009300	ENSSSCG00000013072
ENSSSCG00000001068	ENSSSCG00000009305	ENSSSCG00000013106
ENSSSCG00000001075	ENSSSCG00000009381	ENSSSCG00000013263
ENSSSCG00000001076	ENSSSCG00000009672	ENSSSCG00000013296
ENSSSCG00000001087	ENSSSCG00000009693	ENSSSCG00000013638
ENSSSCG00000001091	ENSSSCG00000009729	ENSSSCG00000013885
ENSSSCG00000001097	ENSSSCG00000009754	ENSSSCG00000013928
ENSSSCG00000001099	ENSSSCG00000009777	ENSSSCG00000014285
ENSSSCG00000001132	ENSSSCG00000009839	ENSSSCG00000014303
ENSSSCG00000001203	ENSSSCG00000009855	ENSSSCG00000014399
ENSSSCG00000001204	ENSSSCG00000009876	ENSSSCG00000014431
ENSSSCG00000001247	ENSSSCG00000009885	ENSSSCG00000014598
ENSSSCG00000001372	ENSSSCG00000009958	ENSSSCG00000014891
ENSSSCG00000001398	ENSSSCG00000010081	ENSSSCG00000015099
ENSSSCG00000001418	ENSSSCG00000010135	ENSSSCG00000015402
ENSSSCG00000001433	ENSSSCG00000010187	ENSSSCG00000015482
ENSSSCG00000001469	ENSSSCG00000010253	ENSSSCG00000015539
ENSSSCG00000001474	ENSSSCG00000010289	ENSSSCG00000015595
ENSSSCG00000001481	ENSSSCG00000010311	ENSSSCG00000016052
ENSSSCG00000001486	ENSSSCG00000010316	ENSSSCG00000016211
ENSSSCG00000001487	ENSSSCG00000010384	ENSSSCG00000016213
ENSSSCG00000001488	ENSSSCG00000010392	ENSSSCG00000016216
ENSSSCG00000001497	ENSSSCG00000010394	ENSSSCG00000016263
ENSSSCG00000001498	ENSSSCG00000010507	ENSSSCG00000016374
ENSSSCG00000001503	ENSSSCG00000010521	ENSSSCG00000016520
ENSSSCG00000001507	ENSSSCG00000010538	ENSSSCG00000016545
ENSSSCG00000001516	ENSSSCG00000010604	ENSSSCG00000016548
ENSSSCG00000001520	ENSSSCG00000010682	ENSSSCG00000016845
ENSSSCG00000001539	ENSSSCG00000010743	ENSSSCG00000017003
ENSSSCG00000001546	ENSSSCG00000010894	ENSSSCG00000017142
ENSSSCG00000001549	ENSSSCG00000011049	ENSSSCG00000017272
ENSSSCG00000001550	ENSSSCG00000011129	ENSSSCG00000017294
ENSSSCG00000001553	ENSSSCG00000011259	ENSSSCG00000017535
ENSSSCG00000001554	ENSSSCG00000011532	ENSSSCG00000017553
ENSSSCG00000001556	ENSSSCG00000011561	ENSSSCG00000017835
ENSSSCG00000001561	ENSSSCG00000011592	ENSSSCG00000017868
ENSSSCG00000001563	ENSSSCG00000011880	ENSSSCG00000018009
ENSSSCG00000001564	ENSSSCG00000011914	ENSSSCG00000018053
ENSSSCG00000001573	ENSSSCG00000012089	ENSSSCG00000020665
ENSSSCG00000001594	ENSSSCG00000012122	ENSSSCG00000020986
ENSSSCG00000001616	ENSSSCG00000012179	ENSSSCG00000021436
ENSSSCG00000001619	ENSSSCG00000012308	ENSSSCG00000021562
ENSSSCG00000001629	ENSSSCG00000012386	ENSSSCG00000022149
ENSSSCG00000001651	ENSSSCG00000012561	ENSSSCG00000022446
ENSSSCG00000001654	ENSSSCG00000012644	ENSSSCG00000022486
ENSSSCG00000001664	ENSSSCG00000012649	ENSSSCG00000022616
ENSSSCG00000001679	ENSSSCG00000012656	ENSSSCG00000023306
ENSSSCG00000001682	ENSSSCG00000012711	ENSSSCG00000023408
ENSSSCG00000001689	ENSSSCG00000012966	ENSSSCG00000023662
ENSSSCG00000001692	ENSSSCG00000012984	ENSSSCG00000023880
ENSSSCG00000001695	ENSSSCG00000013249	ENSSSCG00000023907
ENSSSCG00000001696	ENSSSCG00000013252	ENSSSCG00000023929
ENSSSCG00000001700	ENSSSCG00000013457	ENSSSCG00000024001
ENSSSCG00000001710	ENSSSCG00000013616	ENSSSCG00000024059
ENSSSCG00000001715	ENSSSCG00000013856	ENSSSCG00000024108
ENSSSCG00000001729	ENSSSCG00000013859	ENSSSCG00000024189
ENSSSCG00000001731	ENSSSCG00000013915	ENSSSCG00000024254
ENSSSCG00000001760	ENSSSCG00000014046	ENSSSCG00000024361
ENSSSCG00000001770	ENSSSCG00000014149	ENSSSCG00000024385
ENSSSCG00000001775	ENSSSCG00000014177	ENSSSCG00000024513
ENSSSCG00000001793	ENSSSCG00000014437	ENSSSCG00000024564
ENSSSCG00000001810	ENSSSCG00000014441	ENSSSCG00000025097
ENSSSCG00000001814	ENSSSCG00000014558	ENSSSCG00000025182
ENSSSCG00000001819	ENSSSCG00000014804	ENSSSCG00000026383
ENSSSCG00000001850	ENSSSCG00000014875	ENSSSCG00000026612
ENSSSCG00000001867	ENSSSCG00000015205	ENSSSCG00000027070
ENSSSCG00000001868	ENSSSCG00000015253	ENSSSCG00000027294
ENSSSCG00000001875	ENSSSCG00000015394	ENSSSCG00000027477
ENSSSCG00000001877	ENSSSCG00000015550	ENSSSCG00000027557
ENSSSCG00000001885	ENSSSCG00000015563	ENSSSCG00000027675
ENSSSCG00000001903	ENSSSCG00000015694	ENSSSCG00000027688
ENSSSCG00000001910	ENSSSCG00000015713	ENSSSCG00000027846
ENSSSCG00000001912	ENSSSCG00000015720	ENSSSCG00000028381
ENSSSCG00000001917	ENSSSCG00000015729	ENSSSCG00000028446
ENSSSCG00000001931	ENSSSCG00000015930	ENSSSCG00000028600
ENSSSCG00000001966	ENSSSCG00000016101	ENSSSCG00000028694
ENSSSCG00000001968	ENSSSCG00000016151	ENSSSCG00000028707
ENSSSCG00000001970	ENSSSCG00000016275	ENSSSCG00000028777
ENSSSCG00000001972	ENSSSCG00000016298	ENSSSCG00000028889
ENSSSCG00000001983	ENSSSCG00000016335	ENSSSCG00000029334
ENSSSCG00000001984	ENSSSCG00000016400	ENSSSCG00000029538
ENSSSCG00000001989	ENSSSCG00000016406	ENSSSCG00000029621
ENSSSCG00000001994	ENSSSCG00000016438	ENSSSCG00000029627
ENSSSCG00000002013	ENSSSCG00000016512	ENSSSCG00000029815
ENSSSCG00000002016	ENSSSCG00000016696	ENSSSCG00000030361
ENSSSCG00000002023	ENSSSCG00000017010	ENSSSCG00000030386
ENSSSCG00000002025	ENSSSCG00000017091	ENSSSCG00000030420
ENSSSCG00000002050	ENSSSCG00000017209	ENSSSCG00000030451
ENSSSCG00000002135	ENSSSCG00000017259	ENSSSCG00000031144
ENSSSCG00000002243	ENSSSCG00000017297	ENSSSCG00000031489
ENSSSCG00000002245	ENSSSCG00000017359	ENSSSCG00000031617
ENSSSCG00000002251	ENSSSCG00000017383	ENSSSCG00000031898
ENSSSCG00000002252	ENSSSCG00000017494	ENSSSCG00000032073
ENSSSCG00000002257	ENSSSCG00000017528	ENSSSCG00000032116
ENSSSCG00000002262	ENSSSCG00000017641	ENSSSCG00000032134
ENSSSCG00000002267	ENSSSCG00000017752	ENSSSCG00000032778
ENSSSCG00000002268	ENSSSCG00000017783	ENSSSCG00000032932
ENSSSCG00000002269	ENSSSCG00000017804	ENSSSCG00000033155
ENSSSCG00000002277	ENSSSCG00000017809	ENSSSCG00000033363
ENSSSCG00000002292	ENSSSCG00000017865	ENSSSCG00000033570
ENSSSCG00000002296	ENSSSCG00000017874	ENSSSCG00000033654
ENSSSCG00000002309	ENSSSCG00000017879	ENSSSCG00000033885
ENSSSCG00000002311	ENSSSCG00000018016	ENSSSCG00000033946
ENSSSCG00000002329	ENSSSCG00000020686	ENSSSCG00000034070
ENSSSCG00000002330	ENSSSCG00000020749	ENSSSCG00000034101
ENSSSCG00000002337	ENSSSCG00000020859	ENSSSCG00000034265
ENSSSCG00000002341	ENSSSCG00000020864	ENSSSCG00000034278
ENSSSCG00000002344	ENSSSCG00000021053	ENSSSCG00000034347
ENSSSCG00000002350	ENSSSCG00000021363	ENSSSCG00000034615
ENSSSCG00000002355	ENSSSCG00000021393	ENSSSCG00000034625
ENSSSCG00000002366	ENSSSCG00000021467	ENSSSCG00000035442
ENSSSCG00000002368	ENSSSCG00000021871	ENSSSCG00000035873
ENSSSCG00000002370	ENSSSCG00000021880	ENSSSCG00000036062
ENSSSCG00000002374	ENSSSCG00000021906	ENSSSCG00000036155
ENSSSCG00000002377	ENSSSCG00000022080	ENSSSCG00000036201
ENSSSCG00000002381	ENSSSCG00000022538	ENSSSCG00000036322
ENSSSCG00000002383	ENSSSCG00000022757	ENSSSCG00000036403
ENSSSCG00000002388	ENSSSCG00000022758	ENSSSCG00000036686
ENSSSCG00000002390	ENSSSCG00000022823	ENSSSCG00000036772
ENSSSCG00000002397	ENSSSCG00000023267	ENSSSCG00000036835
ENSSSCG00000002404	ENSSSCG00000023296	ENSSSCG00000036880
ENSSSCG00000002411	ENSSSCG00000023301	ENSSSCG00000037305
ENSSSCG00000002425	ENSSSCG00000023362	ENSSSCG00000037395
ENSSSCG00000002434	ENSSSCG00000023569	ENSSSCG00000037557
ENSSSCG00000002447	ENSSSCG00000023727	ENSSSCG00000037621
ENSSSCG00000002450	ENSSSCG00000023747	ENSSSCG00000037634
ENSSSCG00000002456	ENSSSCG00000023866	ENSSSCG00000037647
ENSSSCG00000002457	ENSSSCG00000023973	ENSSSCG00000037995
ENSSSCG00000002461	ENSSSCG00000024396	ENSSSCG00000038156
ENSSSCG00000002464	ENSSSCG00000024420	ENSSSCG00000038370
ENSSSCG00000002467	ENSSSCG00000024587	ENSSSCG00000038550
ENSSSCG00000002497	ENSSSCG00000024697	ENSSSCG00000038627
ENSSSCG00000002508	ENSSSCG00000024714	ENSSSCG00000038905
ENSSSCG00000002517	ENSSSCG00000024814	ENSSSCG00000039010
ENSSSCG00000002525	ENSSSCG00000025393	ENSSSCG00000039157
ENSSSCG00000002533	ENSSSCG00000025602	ENSSSCG00000039185
ENSSSCG00000002540	ENSSSCG00000025689	ENSSSCG00000039311
ENSSSCG00000002559	ENSSSCG00000025820	ENSSSCG00000039336
ENSSSCG00000002632	ENSSSCG00000025892	ENSSSCG00000039397
ENSSSCG00000002648	ENSSSCG00000025953	ENSSSCG00000039538
ENSSSCG00000002660	ENSSSCG00000026103	ENSSSCG00000039767
ENSSSCG00000002664	ENSSSCG00000026164	ENSSSCG00000040087
ENSSSCG00000002666	ENSSSCG00000026196	ENSSSCG00000040208
ENSSSCG00000002672	ENSSSCG00000026254	ENSSSCG00000040337
ENSSSCG00000002688	ENSSSCG00000026268	ENSSSCG00000040446
ENSSSCG00000002701	ENSSSCG00000026569	ENSSSCG00000040452
ENSSSCG00000002707	ENSSSCG00000026617	ENSSSCG00000040479
ENSSSCG00000002722	ENSSSCG00000026863	ENSSSCG00000040690
ENSSSCG00000002736	ENSSSCG00000027207	ENSSSCG00000040943
ENSSSCG00000002739	ENSSSCG00000027299	ENSSSCG00000042523
ENSSSCG00000002743	ENSSSCG00000027342	ENSSSCG00000042539
ENSSSCG00000002767	ENSSSCG00000027669	ENSSSCG00000045005
ENSSSCG00000002783	ENSSSCG00000028036	ENSSSCG00000045703
ENSSSCG00000002795	ENSSSCG00000028076	ENSSSCG00000046003
ENSSSCG00000002804	ENSSSCG00000028227	ENSSSCG00000047080
ENSSSCG00000002807	ENSSSCG00000028287	ENSSSCG00000047664
ENSSSCG00000002812	ENSSSCG00000028501	ENSSSCG00000054656
ENSSSCG00000002813	ENSSSCG00000028504	ENSSSCG00000055162
ENSSSCG00000002836	ENSSSCG00000029077	ENSSSCG00000056350
ENSSSCG00000002841	ENSSSCG00000029161	ENSSSCG00000056685
ENSSSCG00000002844	ENSSSCG00000029185	ENSSSCG00000057214
ENSSSCG00000002849	ENSSSCG00000029279	ENSSSCG00000057415
ENSSSCG00000002855	ENSSSCG00000029482	ENSSSCG00000059551
ENSSSCG00000002891	ENSSSCG00000029569	ENSSSCG00000061966
ENSSSCG00000002893	ENSSSCG00000029598	ENSSSCG00000062599
ENSSSCG00000002937	ENSSSCG00000029624	ENSSSCG00000062791
ENSSSCG00000002952	ENSSSCG00000030253	ENSSSCG00000062912
ENSSSCG00000002960	ENSSSCG00000030262
ENSSSCG00000002988	ENSSSCG00000030467
ENSSSCG00000002989	ENSSSCG00000030616
ENSSSCG00000002996	ENSSSCG00000031105
ENSSSCG00000003018	ENSSSCG00000031130
ENSSSCG00000003042	ENSSSCG00000031423
ENSSSCG00000003047	ENSSSCG00000031660
ENSSSCG00000003068	ENSSSCG00000031707
ENSSSCG00000003069	ENSSSCG00000031716
ENSSSCG00000003072	ENSSSCG00000031941
ENSSSCG00000003081	ENSSSCG00000031979
ENSSSCG00000003090	ENSSSCG00000032067
ENSSSCG00000003103	ENSSSCG00000032162
ENSSSCG00000003107	ENSSSCG00000032188
ENSSSCG00000003111	ENSSSCG00000032216
ENSSSCG00000003134	ENSSSCG00000032390
ENSSSCG00000003143	ENSSSCG00000032397
ENSSSCG00000003187	ENSSSCG00000032434
ENSSSCG00000003195	ENSSSCG00000032438
ENSSSCG00000003199	ENSSSCG00000032522
ENSSSCG00000003204	ENSSSCG00000032996
ENSSSCG00000003222	ENSSSCG00000033074
ENSSSCG00000003236	ENSSSCG00000033107
ENSSSCG00000003251	ENSSSCG00000033176
ENSSSCG00000003253	ENSSSCG00000033189
ENSSSCG00000003259	ENSSSCG00000033385
ENSSSCG00000003278	ENSSSCG00000033620
ENSSSCG00000003306	ENSSSCG00000033669
ENSSSCG00000003329	ENSSSCG00000033873
ENSSSCG00000003334	ENSSSCG00000033922
ENSSSCG00000003353	ENSSSCG00000034137
ENSSSCG00000003354	ENSSSCG00000034350
ENSSSCG00000003398	ENSSSCG00000034488
ENSSSCG00000003400	ENSSSCG00000034506
ENSSSCG00000003413	ENSSSCG00000034795
ENSSSCG00000003428	ENSSSCG00000034873
ENSSSCG00000003432	ENSSSCG00000034891
ENSSSCG00000003434	ENSSSCG00000035027
ENSSSCG00000003442	ENSSSCG00000035147
ENSSSCG00000003461	ENSSSCG00000035582
ENSSSCG00000003465	ENSSSCG00000036050
ENSSSCG00000003472	ENSSSCG00000036074
ENSSSCG00000003473	ENSSSCG00000036102
ENSSSCG00000003477	ENSSSCG00000036115
ENSSSCG00000003489	ENSSSCG00000036285
ENSSSCG00000003498	ENSSSCG00000036457
ENSSSCG00000003514	ENSSSCG00000036527
ENSSSCG00000003520	ENSSSCG00000036684
ENSSSCG00000003532	ENSSSCG00000036837
ENSSSCG00000003543	ENSSSCG00000036868
ENSSSCG00000003553	ENSSSCG00000036933
ENSSSCG00000003558	ENSSSCG00000036944
ENSSSCG00000003570	ENSSSCG00000037065
ENSSSCG00000003576	ENSSSCG00000037105
ENSSSCG00000003577	ENSSSCG00000037179
ENSSSCG00000003584	ENSSSCG00000037424
ENSSSCG00000003616	ENSSSCG00000037536
ENSSSCG00000003627	ENSSSCG00000037670
ENSSSCG00000003628	ENSSSCG00000037779
ENSSSCG00000003640	ENSSSCG00000037846
ENSSSCG00000003642	ENSSSCG00000037878
ENSSSCG00000003660	ENSSSCG00000037970
ENSSSCG00000003664	ENSSSCG00000037973
ENSSSCG00000003673	ENSSSCG00000038126
ENSSSCG00000003682	ENSSSCG00000038180
ENSSSCG00000003694	ENSSSCG00000038278
ENSSSCG00000003701	ENSSSCG00000038417
ENSSSCG00000003718	ENSSSCG00000038520
ENSSSCG00000003719	ENSSSCG00000038530
ENSSSCG00000003726	ENSSSCG00000038610
ENSSSCG00000003729	ENSSSCG00000038752
ENSSSCG00000003730	ENSSSCG00000038766
ENSSSCG00000003731	ENSSSCG00000038857
ENSSSCG00000003743	ENSSSCG00000038964
ENSSSCG00000003761	ENSSSCG00000039060
ENSSSCG00000003763	ENSSSCG00000039119
ENSSSCG00000003766	ENSSSCG00000039215
ENSSSCG00000003770	ENSSSCG00000039249
ENSSSCG00000003771	ENSSSCG00000039331
ENSSSCG00000003789	ENSSSCG00000039412
ENSSSCG00000003791	ENSSSCG00000039445
ENSSSCG00000003798	ENSSSCG00000039498
ENSSSCG00000003811	ENSSSCG00000039522
ENSSSCG00000003819	ENSSSCG00000039640
ENSSSCG00000003825	ENSSSCG00000039679
ENSSSCG00000003833	ENSSSCG00000039707
ENSSSCG00000003839	ENSSSCG00000039769
ENSSSCG00000003857	ENSSSCG00000039802
ENSSSCG00000003862	ENSSSCG00000039807
ENSSSCG00000003877	ENSSSCG00000039952
ENSSSCG00000003895	ENSSSCG00000039986
ENSSSCG00000003897	ENSSSCG00000040089
ENSSSCG00000003898	ENSSSCG00000040095
ENSSSCG00000003908	ENSSSCG00000040134
ENSSSCG00000003950	ENSSSCG00000040464
ENSSSCG00000003964	ENSSSCG00000040533
ENSSSCG00000003965	ENSSSCG00000040934
ENSSSCG00000003971	ENSSSCG00000040977
ENSSSCG00000003983	ENSSSCG00000042110
ENSSSCG00000003987	ENSSSCG00000046588
ENSSSCG00000003989	ENSSSCG00000049750
ENSSSCG00000004004	ENSSSCG00000051742
[truncated: 3,205 more rows]

## Sheet: ssc-miR-425-5p
Only WTssc-miR-425-5p Targets	Only ET ssc-miR-425-5p Targets	WTssc-miR-425-5p Targets AND ET ssc-miR-425-5p Targets
[truncated: 1,554 more rows]
